# Supplementary material for: N′-(5-Bromo-2-hydr­oxy-3-methoxy­benzyl­idene)-4-hydr­oxy-3-methoxy­benzohydrazide dihydrate
Source: Acta Crystallogr Sect E Struct Rep Online. 2009 Aug 29;65(Pt 9):o2259. doi: 10.1107/S1600536809033522 (PMC2970095; doi:10.1107/S1600536809033522)
Supplement: Supplementary file 1 [file e-65-o2259-sup1.cif]

##############################################################################
###                                                                        ###
###        Electronic paper (Acta Crystallographica Section E)             ###
###                                                                        ###
##############################################################################
#                                                                            #
# This CIF contains the data in a paper accepted for publication in Acta     #
# Crystallographica Section E. It conforms to the requirements of Notes      #
# for Authors for Section E, and has been peer reviewed under the auspices   #
# of the IUCr Commission on Journals.                                        #
#                                                                            #
# Full details of the Crystallographic Information File format               #
# are given in the paper "The Crystallographic Information File (CIF):       #
# a New Standard Archive File for Crystallography" by S. R. Hall, F. H.      #
# Allen and I. D. Brown [Acta Cryst. (1991), A47, 655-685].                  #
#                                                                            #
# The current version of the core CIF dictionary is obtainable from          #
# ftp://ftp.iucr.org/pub/cif_core.dic. The current version number is 2.4.    #
#                                                                            #
# Software is freely available for graphical display of the structure(s) in  #
# this CIF.  For information consult the CIF home page http://www.iucr.org/  #
# cif/home.html                                                              #
#                                                                            #
# This file may be used for bona fide research purposes within the           #
# scientific community so long as proper attribution is given to the journal # 
# article from which it was obtained.                                        #
#                                                                            #
##############################################################################
                                             
data_global
_audit_creation_method     'form.cif (version 2.0)'
_journal_data_validation_number     ?
_journal_date_recd_electronic     2009-08-15
_journal_date_accepted     2009-08-22
_journal_name_full     'Acta Crystallographica, Section E'
_journal_year     2009
_journal_volume     65
_journal_issue      9
_journal_page_first     o2259
_journal_page_last     o2259
_journal_paper_category     QO
_journal_coeditor_code     CI2888
_publ_contact_author_name     'Jiu-Fu Lu'
_publ_contact_author_address
;
School of Chemistry and Environmental Science
Shaanxi University of Technology
Hanzhong 723000
People's Republic of China
;
_publ_contact_author_email     jiufulu@163.com
_publ_contact_author_fax     ?
_publ_contact_author_phone     ?
_publ_section_title
;\
<i>N</i>'-(5-Bromo-2-hydroxy-3-methoxybenzylidene)-4-hydroxy-3-\
methoxybenzohydrazide dihydrate
;
loop_
    _publ_author_name
    _publ_author_address
    'Jiu-Fu Lu'
;
School of Chemistry and Environmental Science
Shaanxi University of Technology
Hanzhong 723000
People's Republic of China
;
    'Suo-Tian Min'
;
School of Chemistry and Environmental Science
Shaanxi University of Technology
Hanzhong 723000
People's Republic of China
;
    'Hong-Guang Ge'
;
School of Chemistry and Environmental Science
Shaanxi University of Technology
Hanzhong 723000
People's Republic of China
;
    'Xiao-Hui Ji'
;
School of Chemistry and Environmental Science
Shaanxi University of Technology
Hanzhong 723000
People's Republic of China
;
    'Yue-Fei Bai'
;
The School of Pharmaceutical Engineering
Shenyang Pharmaceutical University
Shenyang 110016
People's Republic of China
;
data_I
_audit_creation_method     SHELXL-97
_chemical_name_systematic
;
<i>N</i>'-(5-Bromo-2-hydroxy-3-methoxybenzylidene)-4-hydroxy-3-\
methoxybenzohydrazide dihydrate
;
_chemical_name_common     ?
_chemical_formula_moiety     'C16 H15 Br N2 O5, 2H2 O'
_chemical_formula_sum     'C16 H19 Br N2 O7'
_chemical_formula_iupac     'C16 H15 Br N2 O5, 2H2 O'
_chemical_formula_weight     431.24
_chemical_melting_point     ?
_symmetry_cell_setting     Monoclinic
_symmetry_space_group_name_H-M     'P 21/c'
_symmetry_space_group_name_Hall     '-P 2ybc'
loop_
    _symmetry_equiv_pos_as_xyz
    'x, y, z'
    '-x, y+1/2, -z+1/2'
    '-x, -y, -z'
    'x, -y-1/2, z-1/2'
_cell_length_a     9.262(2)
_cell_length_b     8.679(2)
_cell_length_c     24.289(5)
_cell_angle_alpha     90.00
_cell_angle_beta     112.42(3)
_cell_angle_gamma     90.00
_cell_volume     1804.9(8)
_cell_formula_units_Z     4
_cell_measurement_reflns_used     1489
_cell_measurement_theta_min     2.4
_cell_measurement_theta_max     24.5
_cell_measurement_temperature     298(2)
_exptl_crystal_description     Block
_exptl_crystal_colour     colourless
_exptl_crystal_size_max     0.23
_exptl_crystal_size_mid     0.20
_exptl_crystal_size_min     0.20
_exptl_crystal_density_diffrn     1.587
_exptl_crystal_density_meas     ?
_exptl_crystal_density_method     'not measured'
_exptl_crystal_F_000     880
_exptl_absorpt_coefficient_mu     2.319
_exptl_absorpt_correction_type     multi-scan
_exptl_absorpt_process_details     '(SADABS; Sheldrick, 2004)'
_exptl_absorpt_correction_T_min     0.6176
_exptl_absorpt_correction_T_max     0.6542
_exptl_special_details
;
;
_diffrn_ambient_temperature     298(2)
_diffrn_radiation_type     MoK\a
_diffrn_radiation_wavelength     0.71073
_diffrn_radiation_source     'fine-focus sealed tube'
_diffrn_radiation_monochromator     graphite
_diffrn_measurement_device_type     'Bruker APEXII CCD area-detector'
_diffrn_measurement_method     \w
_diffrn_detector_area_resol_mean     ?
_diffrn_reflns_number     14447
_diffrn_reflns_av_R_equivalents     0.0742
_diffrn_reflns_av_sigmaI/netI     0.1035
_diffrn_reflns_theta_min     1.81
_diffrn_reflns_theta_max     26.99
_diffrn_reflns_theta_full     26.99
_diffrn_measured_fraction_theta_max     0.990
_diffrn_measured_fraction_theta_full     0.990
_diffrn_reflns_limit_h_min     -11
_diffrn_reflns_limit_h_max     11
_diffrn_reflns_limit_k_min     -11
_diffrn_reflns_limit_k_max     11
_diffrn_reflns_limit_l_min     -30
_diffrn_reflns_limit_l_max     30
_diffrn_standards_number     0
_diffrn_standards_interval_count     .
_diffrn_standards_interval_time     .
_diffrn_standards_decay_%     ?
_refine_special_details
;
 Refinement of F^2^ against ALL reflections.  The weighted R-factor wR and
 goodness of fit S are based on F^2^, conventional R-factors R are based
 on F, with F set to zero for negative F^2^. The threshold expression of
 F^2^ > 2sigma(F^2^) is used only for calculating R-factors(gt) etc. and is
 not relevant to the choice of reflections for refinement.  R-factors based
 on F^2^ are statistically about twice as large as those based on F, and R-
 factors based on ALL data will be even larger.
;
_reflns_number_total     3897
_reflns_number_gt     1997
_reflns_threshold_expression     I>2\s(I)
_refine_ls_structure_factor_coef     Fsqd
_refine_ls_matrix_type     full
_refine_ls_R_factor_all     0.1292
_refine_ls_R_factor_gt     0.0508
_refine_ls_wR_factor_gt     0.1038
_refine_ls_wR_factor_ref     0.1345
_refine_ls_goodness_of_fit_ref     1.021
_refine_ls_restrained_S_all     1.023
_refine_ls_number_reflns     3897
_refine_ls_number_parameters     261
_refine_ls_number_restraints     20
_refine_ls_hydrogen_treatment     mixed
_refine_ls_weighting_scheme     calc
_refine_ls_weighting_details
                      'calc w=1/[\s^2^(Fo^2^)+0.9035P] where P=(Fo^2^+2Fc^2^)/3'
_atom_sites_solution_hydrogens     geom
_atom_sites_solution_primary     direct
_atom_sites_solution_secondary     difmap
_refine_ls_shift/su_max     0.001
_refine_ls_shift/su_max_lt     0.001
_refine_ls_shift/su_mean     0.000
_refine_diff_density_max     0.315
_refine_diff_density_min     -0.534
_refine_ls_extinction_method     none
_refine_ls_extinction_coef     ?
loop_
    _atom_type_symbol
    _atom_type_description
    _atom_type_scat_dispersion_real
    _atom_type_scat_dispersion_imag
    _atom_type_scat_source
    'C' 'C' 0.0033 0.0016
                         'International Tables Vol C Tables 4.2.6.8 and 6.1.1.4'
    'H' 'H' 0.0000 0.0000
                         'International Tables Vol C Tables 4.2.6.8 and 6.1.1.4'
    'Br' 'Br' -0.2901 2.4595
                         'International Tables Vol C Tables 4.2.6.8 and 6.1.1.4'
    'N' 'N' 0.0061 0.0033
                         'International Tables Vol C Tables 4.2.6.8 and 6.1.1.4'
    'O' 'O' 0.0106 0.0060
                         'International Tables Vol C Tables 4.2.6.8 and 6.1.1.4'
_computing_data_collection     'APEX2 (Bruker, 2004)'
_computing_cell_refinement     'SAINT (Bruker, 2004)'
_computing_data_reduction     'SAINT (Bruker, 2004)'
_computing_structure_solution     'SHELXS97 (Sheldrick, 2008)'
_computing_structure_refinement     'SHELXL97 (Sheldrick, 2008)'
_computing_molecular_graphics     'SHELXTL (Sheldrick, 2008)'
_computing_publication_material     'SHELXTL (Sheldrick, 2008)'
loop_
    _atom_site_type_symbol
    _atom_site_label
    _atom_site_fract_x
    _atom_site_fract_y
    _atom_site_fract_z
    _atom_site_U_iso_or_equiv
    _atom_site_adp_type
    _atom_site_calc_flag
    _atom_site_refinement_flags
    _atom_site_occupancy
    _atom_site_disorder_assembly
    _atom_site_disorder_group
    Br Br1 0.61788(6) -0.03732(7) -0.13511(3) 0.0778(3) Uani d . 1 . .
    O O1 0.3146(3) 0.3022(4) 0.00769(14) 0.0605(9) Uani d . 1 . .
    H H1 0.3776 0.3517 0.0351 0.091 Uiso calc R 1 . .
    O O2 0.1468(3) 0.1263(4) -0.07827(14) 0.0692(10) Uani d . 1 . .
    O O3 0.4712(3) 0.5527(4) 0.14385(13) 0.0601(8) Uani d . 1 . .
    O O4 1.1183(3) 0.7762(3) 0.28824(13) 0.0570(8) Uani d . 1 . .
    O O5 0.9838(3) 0.9110(3) 0.35146(13) 0.0504(8) Uani d . 1 . .
    H H5 0.9305 0.9520 0.3676 0.076 Uiso calc R 1 . .
    N N1 0.5836(4) 0.4024(4) 0.07415(15) 0.0448(9) Uani d . 1 . .
    N N2 0.6775(4) 0.4898(4) 0.12135(14) 0.0446(9) Uani d . 1 . .
    H H2 0.7808 0.4791 0.1320 0.054 Uiso d R 1 . .
    C C1 0.5494(5) 0.2381(5) -0.00796(18) 0.0422(10) Uani d . 1 . .
    C C2 0.3905(5) 0.2269(5) -0.02205(19) 0.0450(10) Uani d . 1 . .
    C C3 0.3019(5) 0.1318(5) -0.06863(19) 0.0483(11) Uani d . 1 . .
    C C4 0.3704(5) 0.0548(5) -0.10141(19) 0.0516(11) Uani d . 1 . .
    H H4 0.3102 -0.0075 -0.1330 0.062 Uiso calc R 1 . .
    C C5 0.5288(5) 0.0694(5) -0.08767(19) 0.0515(11) Uani d . 1 . .
    C C6 0.6186(5) 0.1586(5) -0.04129(18) 0.0477(11) Uani d . 1 . .
    H H6 0.7255 0.1665 -0.0319 0.057 Uiso calc R 1 . .
    C C7 0.6451(5) 0.3319(5) 0.04189(19) 0.0476(11) Uani d . 1 . .
    H H7 0.7516 0.3412 0.0506 0.057 Uiso calc R 1 . .
    C C8 0.6112(5) 0.5611(5) 0.15561(18) 0.0434(10) Uani d . 1 . .
    C C9 0.7141(4) 0.6511(4) 0.20645(17) 0.0392(10) Uani d . 1 . .
    C C10 0.8737(5) 0.6677(4) 0.22134(18) 0.0421(10) Uani d . 1 . .
    H H10 0.9213 0.6195 0.1985 0.050 Uiso calc R 1 . .
    C C11 0.9612(4) 0.7545(4) 0.26950(18) 0.0395(10) Uani d . 1 . .
    C C12 0.8909(5) 0.8267(4) 0.30448(17) 0.0389(10) Uani d . 1 . .
    C C13 0.7334(5) 0.8129(5) 0.28971(18) 0.0468(11) Uani d . 1 . .
    H H13 0.6856 0.8622 0.3123 0.056 Uiso calc R 1 . .
    C C14 0.6469(5) 0.7260(5) 0.24137(19) 0.0476(11) Uani d . 1 . .
    H H14 0.5400 0.7168 0.2316 0.057 Uiso calc R 1 . .
    C C15 0.0554(6) 0.0149(6) -0.1176(2) 0.0779(16) Uani d . 1 . .
    H H15A 0.0466 0.0389 -0.1573 0.117 Uiso calc R 1 . .
    H H15B -0.0468 0.0134 -0.1161 0.117 Uiso calc R 1 . .
    H H15C 0.1033 -0.0844 -0.1063 0.117 Uiso calc R 1 . .
    C C16 1.1985(5) 0.7209(6) 0.2527(2) 0.0680(14) Uani d . 1 . .
    H H16A 1.1888 0.6109 0.2493 0.102 Uiso calc R 1 . .
    H H16B 1.3069 0.7484 0.2709 0.102 Uiso calc R 1 . .
    H H16C 1.1539 0.7662 0.2137 0.102 Uiso calc R 1 . .
    O O6A 0.1601(5) 0.5145(11) 0.0818(2) 0.061(3) Uani d PD 0.83(3) . .
    H H6A 0.248(2) 0.553(4) 0.1037(19) 0.091 Uiso d D 1 . .
    H H6B 0.108(4) 0.591(4) 0.0621(18) 0.091 Uiso d D 1 . .
    O O6B 0.161(3) 0.596(5) 0.0998(16) 0.071(10) Uani d PDU 0.17(3) . .
    O O7 -0.0002(3) 0.2697(5) 0.00144(17) 0.0817(11) Uani d DU 1 . .
    H H7A 0.055(5) 0.327(6) 0.0300(19) 0.123 Uiso d D 1 . .
    H H7B 0.059(5) 0.221(6) -0.012(2) 0.123 Uiso d D 1 . .
loop_
    _atom_site_aniso_label
    _atom_site_aniso_U_11
    _atom_site_aniso_U_22
    _atom_site_aniso_U_33
    _atom_site_aniso_U_12
    _atom_site_aniso_U_13
    _atom_site_aniso_U_23
    Br1 0.0656(4) 0.0946(5) 0.0795(4) 0.0048(3) 0.0346(3) -0.0224(3)
    O1 0.0426(18) 0.072(2) 0.063(2) -0.0067(16) 0.0166(16) -0.0216(17)
    O2 0.0376(18) 0.089(2) 0.078(2) -0.0146(18) 0.0190(17) -0.030(2)
    O3 0.0332(17) 0.078(2) 0.064(2) -0.0127(16) 0.0128(15) -0.0105(17)
    O4 0.0299(16) 0.070(2) 0.069(2) -0.0099(15) 0.0168(15) -0.0251(16)
    O5 0.0427(17) 0.058(2) 0.0527(19) -0.0048(15) 0.0208(15) -0.0106(15)
    N1 0.038(2) 0.045(2) 0.042(2) -0.0051(17) 0.0047(17) 0.0042(17)
    N2 0.0273(17) 0.053(2) 0.045(2) -0.0014(16) 0.0042(16) -0.0033(17)
    C1 0.037(2) 0.042(3) 0.044(3) 0.002(2) 0.011(2) 0.003(2)
    C2 0.045(3) 0.042(3) 0.049(3) 0.002(2) 0.019(2) 0.000(2)
    C3 0.037(2) 0.049(3) 0.056(3) -0.002(2) 0.015(2) -0.006(2)
    C4 0.051(3) 0.048(3) 0.050(3) -0.003(2) 0.013(2) -0.008(2)
    C5 0.051(3) 0.050(3) 0.049(3) 0.002(2) 0.014(2) 0.000(2)
    C6 0.037(2) 0.058(3) 0.047(3) 0.001(2) 0.015(2) 0.005(2)
    C7 0.036(2) 0.052(3) 0.048(3) -0.001(2) 0.009(2) 0.007(2)
    C8 0.034(2) 0.049(3) 0.041(2) -0.003(2) 0.007(2) 0.010(2)
    C9 0.032(2) 0.041(2) 0.041(2) -0.0017(18) 0.0101(19) 0.0039(19)
    C10 0.041(2) 0.039(3) 0.046(3) 0.0000(19) 0.017(2) -0.003(2)
    C11 0.032(2) 0.038(2) 0.049(3) -0.0019(19) 0.016(2) -0.001(2)
    C12 0.037(2) 0.039(2) 0.038(2) -0.0026(19) 0.011(2) 0.0047(19)
    C13 0.038(2) 0.056(3) 0.049(3) -0.004(2) 0.019(2) -0.004(2)
    C14 0.032(2) 0.055(3) 0.057(3) -0.002(2) 0.018(2) 0.005(2)
    C15 0.049(3) 0.082(4) 0.092(4) -0.018(3) 0.016(3) -0.016(3)
    C16 0.040(3) 0.087(4) 0.084(4) 0.003(3) 0.031(3) -0.023(3)
    O6A 0.037(3) 0.081(5) 0.056(3) -0.009(2) 0.010(2) 0.009(3)
    O6B 0.062(12) 0.077(14) 0.074(13) 0.001(8) 0.025(9) 0.026(8)
    O7 0.048(2) 0.112(3) 0.083(3) 0.000(2) 0.0222(18) -0.002(2)
_geom_special_details
;
 All esds (except the esd in the dihedral angle between two l.s. planes)
 are estimated using the full covariance matrix.  The cell esds are taken
 into account individually in the estimation of esds in distances, angles
 and torsion angles; correlations between esds in cell parameters are only
 used when they are defined by crystal symmetry.  An approximate (isotropic)
 treatment of cell esds is used for estimating esds involving l.s. planes.
;
loop_
    _geom_bond_atom_site_label_1
    _geom_bond_atom_site_label_2
    _geom_bond_site_symmetry_2
    _geom_bond_distance
    _geom_bond_publ_flag
    Br1 C5 . 1.895(4) ?
    O1 C2 . 1.353(5) ?
    O1 H1 . 0.82 ?
    O2 C3 . 1.365(5) ?
    O2 C15 . 1.396(5) ?
    O3 C8 . 1.218(5) ?
    O4 C11 . 1.361(4) ?
    O4 C16 . 1.421(5) ?
    O5 C12 . 1.353(4) ?
    O5 H5 . 0.82 ?
    N1 C7 . 1.286(5) ?
    N1 N2 . 1.373(4) ?
    N2 C8 . 1.357(5) ?
    N2 H2 . 0.90 ?
    C1 C2 . 1.382(5) ?
    C1 C6 . 1.392(5) ?
    C1 C7 . 1.448(6) ?
    C2 C3 . 1.388(6) ?
    C3 C4 . 1.367(6) ?
    C4 C5 . 1.381(6) ?
    C4 H4 . 0.93 ?
    C5 C6 . 1.358(6) ?
    C6 H6 . 0.93 ?
    C7 H7 . 0.93 ?
    C8 C9 . 1.465(5) ?
    C9 C10 . 1.389(5) ?
    C9 C14 . 1.390(5) ?
    C10 C11 . 1.367(5) ?
    C10 H10 . 0.93 ?
    C11 C12 . 1.400(5) ?
    C12 C13 . 1.368(5) ?
    C13 C14 . 1.368(6) ?
    C13 H13 . 0.93 ?
    C14 H14 . 0.93 ?
    C15 H15A . 0.96 ?
    C15 H15B . 0.96 ?
    C15 H15C . 0.96 ?
    C16 H16A . 0.96 ?
    C16 H16B . 0.96 ?
    C16 H16C . 0.96 ?
    O6A O6B . 0.83(4) ?
    O6A H6A . 0.851(10) ?
    O6A H6B . 0.853(10) ?
    O6B H6A . 0.856(10) ?
    O6B H6B . 0.858(10) ?
    O7 H7A . 0.85(5) ?
    O7 H7B . 0.85(5) ?
loop_
    _geom_angle_atom_site_label_1
    _geom_angle_atom_site_label_2
    _geom_angle_atom_site_label_3
    _geom_angle_site_symmetry_1
    _geom_angle_site_symmetry_3
    _geom_angle
    _geom_angle_publ_flag
    C2 O1 H1 . . 109.5 ?
    C3 O2 C15 . . 117.8(4) ?
    C11 O4 C16 . . 119.3(3) ?
    C12 O5 H5 . . 109.5 ?
    C7 N1 N2 . . 119.0(3) ?
    C8 N2 N1 . . 118.3(3) ?
    C8 N2 H2 . . 123.6 ?
    N1 N2 H2 . . 116.8 ?
    C2 C1 C6 . . 120.3(4) ?
    C2 C1 C7 . . 120.1(4) ?
    C6 C1 C7 . . 119.6(4) ?
    O1 C2 C1 . . 123.7(4) ?
    O1 C2 C3 . . 117.2(4) ?
    C1 C2 C3 . . 119.1(4) ?
    O2 C3 C4 . . 125.1(4) ?
    O2 C3 C2 . . 114.6(4) ?
    C4 C3 C2 . . 120.3(4) ?
    C3 C4 C5 . . 120.0(4) ?
    C3 C4 H4 . . 120.0 ?
    C5 C4 H4 . . 120.0 ?
    C6 C5 C4 . . 120.7(4) ?
    C6 C5 Br1 . . 120.8(3) ?
    C4 C5 Br1 . . 118.5(3) ?
    C5 C6 C1 . . 119.5(4) ?
    C5 C6 H6 . . 120.2 ?
    C1 C6 H6 . . 120.2 ?
    N1 C7 C1 . . 120.3(4) ?
    N1 C7 H7 . . 119.8 ?
    C1 C7 H7 . . 119.8 ?
    O3 C8 N2 . . 121.2(4) ?
    O3 C8 C9 . . 121.5(4) ?
    N2 C8 C9 . . 117.3(4) ?
    C10 C9 C14 . . 118.2(4) ?
    C10 C9 C8 . . 124.1(4) ?
    C14 C9 C8 . . 117.7(4) ?
    C11 C10 C9 . . 120.3(4) ?
    C11 C10 H10 . . 119.8 ?
    C9 C10 H10 . . 119.8 ?
    O4 C11 C10 . . 124.8(4) ?
    O4 C11 C12 . . 114.8(3) ?
    C10 C11 C12 . . 120.3(4) ?
    O5 C12 C13 . . 122.7(4) ?
    O5 C12 C11 . . 117.4(3) ?
    C13 C12 C11 . . 119.9(4) ?
    C14 C13 C12 . . 119.3(4) ?
    C14 C13 H13 . . 120.3 ?
    C12 C13 H13 . . 120.3 ?
    C13 C14 C9 . . 122.0(4) ?
    C13 C14 H14 . . 119.0 ?
    C9 C14 H14 . . 119.0 ?
    O2 C15 H15A . . 109.5 ?
    O2 C15 H15B . . 109.5 ?
    H15A C15 H15B . . 109.5 ?
    O2 C15 H15C . . 109.5 ?
    H15A C15 H15C . . 109.5 ?
    H15B C15 H15C . . 109.5 ?
    O4 C16 H16A . . 109.5 ?
    O4 C16 H16B . . 109.5 ?
    H16A C16 H16B . . 109.5 ?
    O4 C16 H16C . . 109.5 ?
    H16A C16 H16C . . 109.5 ?
    H16B C16 H16C . . 109.5 ?
    O6B O6A H6A . . 61.2(18) ?
    O6B O6A H6B . . 61.3(17) ?
    H6A O6A H6B . . 104(2) ?
    O6A O6B H6A . . 60.6(18) ?
    O6A O6B H6B . . 60.6(18) ?
    H6A O6B H6B . . 103(2) ?
    H7A O7 H7B . . 109(3) ?
loop_
    _geom_torsion_atom_site_label_1
    _geom_torsion_atom_site_label_2
    _geom_torsion_atom_site_label_3
    _geom_torsion_atom_site_label_4
    _geom_torsion_site_symmetry_1
    _geom_torsion_site_symmetry_2
    _geom_torsion_site_symmetry_3
    _geom_torsion_site_symmetry_4
    _geom_torsion
    _geom_torsion_publ_flag
    C7 N1 N2 C8 . . . . -178.8(4) ?
    C6 C1 C2 O1 . . . . -179.1(4) ?
    C7 C1 C2 O1 . . . . 1.3(6) ?
    C6 C1 C2 C3 . . . . 2.0(6) ?
    C7 C1 C2 C3 . . . . -177.6(4) ?
    C15 O2 C3 C4 . . . . 11.5(7) ?
    C15 O2 C3 C2 . . . . -169.8(4) ?
    O1 C2 C3 O2 . . . . -0.2(6) ?
    C1 C2 C3 O2 . . . . 178.8(4) ?
    O1 C2 C3 C4 . . . . 178.6(4) ?
    C1 C2 C3 C4 . . . . -2.4(6) ?
    O2 C3 C4 C5 . . . . 179.8(4) ?
    C2 C3 C4 C5 . . . . 1.1(7) ?
    C3 C4 C5 C6 . . . . 0.7(7) ?
    C3 C4 C5 Br1 . . . . -179.1(3) ?
    C4 C5 C6 C1 . . . . -1.1(6) ?
    Br1 C5 C6 C1 . . . . 178.7(3) ?
    C2 C1 C6 C5 . . . . -0.2(6) ?
    C7 C1 C6 C5 . . . . 179.3(4) ?
    N2 N1 C7 C1 . . . . 179.6(3) ?
    C2 C1 C7 N1 . . . . 1.6(6) ?
    C6 C1 C7 N1 . . . . -178.0(4) ?
    N1 N2 C8 O3 . . . . -2.5(6) ?
    N1 N2 C8 C9 . . . . 178.8(3) ?
    O3 C8 C9 C10 . . . . -178.6(4) ?
    N2 C8 C9 C10 . . . . 0.2(6) ?
    O3 C8 C9 C14 . . . . 0.5(6) ?
    N2 C8 C9 C14 . . . . 179.2(3) ?
    C14 C9 C10 C11 . . . . 0.6(6) ?
    C8 C9 C10 C11 . . . . 179.7(4) ?
    C16 O4 C11 C10 . . . . 7.5(6) ?
    C16 O4 C11 C12 . . . . -173.8(4) ?
    C9 C10 C11 O4 . . . . 179.1(4) ?
    C9 C10 C11 C12 . . . . 0.4(6) ?
    O4 C11 C12 O5 . . . . 1.3(5) ?
    C10 C11 C12 O5 . . . . -179.9(3) ?
    O4 C11 C12 C13 . . . . 179.8(3) ?
    C10 C11 C12 C13 . . . . -1.4(6) ?
    O5 C12 C13 C14 . . . . 179.7(4) ?
    C11 C12 C13 C14 . . . . 1.2(6) ?
    C12 C13 C14 C9 . . . . -0.2(6) ?
    C10 C9 C14 C13 . . . . -0.8(6) ?
    C8 C9 C14 C13 . . . . -179.9(4) ?
loop_
    _geom_hbond_atom_site_label_D
    _geom_hbond_atom_site_label_H
    _geom_hbond_atom_site_label_A
    _geom_hbond_site_symmetry_A
    _geom_hbond_distance_DH
    _geom_hbond_distance_HA
    _geom_hbond_distance_DA
    _geom_hbond_angle_DHA
    O7 H7B O1 . 0.85(5) 2.34(5) 2.875(4) 122(4)
    O7 H7B O2 . 0.85(5) 2.22(5) 3.027(5) 159(5)
    O7 H7A O6A . 0.85(5) 2.06(2) 2.884(10) 163(6)
    O6A H6B O7 3_565 0.850(10)
                             1.91(4) 2.740(8) 163(5)
    O6A H6A O3 . 0.850(10)
                         1.92(2) 2.715(6) 154(4)
    N2 H2 O5 2_745 0.90 2.14 3.028(4) 169
    O5 H5 O6B 2_655 0.82 1.85 2.64(3) 163
    O5 H5 O6A 2_655 0.82 1.81 2.618(5) 166
    O1 H1 N1 . 0.82 1.83 2.550(4) 145
