# Supplementary material for: N′-(5-Bromo-2-hydr­oxy-3-methoxy­benzyl­idene)-4-hydr­oxy-3-methoxy­benzohydrazide dihydrate
Source: Acta Crystallogr Sect E Struct Rep Online. 2009 Aug 29;65(Pt 9):o2259. doi: 10.1107/S1600536809033522 (PMC2970095; doi:10.1107/S1600536809033522)
Supplement: Supplementary file 2 [file e-65-o2259-Isup2.hkl]

# 
# h,k,l, Fc-squared, Fo-squared, sigma(Fo-squared) and status flag 
# 
data_I
_shelx_title '  CI2888r P21/c' 
_shelx_refln_list_code          4 
_shelx_F_calc_maximum      356.19 
_exptl_crystal_F_000       880.00 
_reflns_d_resolution_high  0.7831 
 
loop_ 
 _symmetry_equiv_pos_as_xyz 
 'x, y, z' 
 '-x, y+1/2, -z+1/2' 
 '-x, -y, -z' 
 'x, -y-1/2, z-1/2' 
 
_cell_length_a     9.2620 
_cell_length_b     8.6790 
_cell_length_c    24.2890 
_cell_angle_alpha  90.000 
_cell_angle_beta  112.420 
_cell_angle_gamma  90.000 
 
_shelx_F_squared_multiplier     1.000 
 
loop_ 
 _refln_index_h 
 _refln_index_k 
 _refln_index_l 
 _refln_F_squared_calc 
 _refln_F_squared_meas 
 _refln_F_squared_sigma 
 _refln_observed_status 
   1   0   0    11123.00    11372.67    762.49 o 
   2   0   0     2077.35     2231.09    152.66 o 
   3   0   0    15391.38    15770.28   1057.64 o 
   4   0   0    15081.46    15499.19   1039.21 o 
   5   0   0     1934.20     1716.68    120.95 o 
   6   0   0      555.27      642.29     67.17 o 
   7   0   0       73.44       67.40     33.84 o 
   8   0   0     1332.69     1236.45    119.14 o 
   9   0   0      212.50      253.02    108.15 o 
  10   0   0       47.51       27.97     53.69 o 
   1   1   0     7534.24     7721.62    365.90 o 
   2   1   0     1076.49      993.54     53.70 o 
   3   1   0       37.29       29.08      7.76 o 
   4   1   0     4974.94     5272.17    251.10 o 
   5   1   0      239.91      238.43     27.11 o 
   6   1   0       66.42       59.33     14.18 o 
   7   1   0       33.60       68.03     18.48 o 
   8   1   0      509.80      516.78     45.10 o 
   9   1   0       13.74       42.29     24.49 o 
  10   1   0        0.10       -0.81     30.01 o 
   0   2   0      897.89      819.65     56.93 o 
   1   2   0    11574.15    12084.37    573.03 o 
   2   2   0      808.95      848.85     42.55 o 
   3   2   0      255.96      255.01     22.74 o 
   4   2   0     2323.07     2183.06    116.41 o 
   5   2   0     1821.66     1789.28     97.58 o 
   6   2   0        5.87       19.40     14.42 o 
   7   2   0      457.03      536.81     40.03 o 
   8   2   0       54.96       97.06     27.76 o 
   9   2   0      570.02      595.37     62.42 o 
  10   2   0        1.26       -9.85     31.60 o 
   1   3   0     1901.52     1846.83    100.02 o 
   2   3   0      100.06       93.37      8.79 o 
   3   3   0      866.94      809.98     41.50 o 
   4   3   0       20.26       27.17     11.45 o 
   5   3   0      820.43      820.18     49.50 o 
   6   3   0      504.04      541.44     53.30 o 
   7   3   0      507.62      533.82     46.41 o 
   8   3   0      105.07      119.88     31.10 o 
   9   3   0        1.03      -11.12     28.38 o 
  10   3   0        6.74      -32.25     31.82 o 
   0   4   0     5705.79     5470.27    370.02 o 
   1   4   0      397.86      407.10     23.94 o 
   2   4   0      532.76      559.53     30.87 o 
   3   4   0      740.84      827.94     43.59 o 
   4   4   0      514.61      533.02     63.19 o 
   5   4   0      525.04      540.04     44.35 o 
   6   4   0       51.70       43.24     19.33 o 
   7   4   0      429.41      424.92     59.25 o 
   8   4   0       12.65       11.09     26.77 o 
   9   4   0        0.90       17.62     33.22 o 
  10   4   0       14.90      -59.08     56.90 o 
   1   5   0       91.84      102.93     15.10 o 
   2   5   0     6602.25     6510.77    347.11 o 
   3   5   0     1888.40     1880.52    104.67 o 
   4   5   0       36.57       47.02     21.02 o 
   5   5   0      439.32      436.35     45.71 o 
   6   5   0     5084.46     5164.23    357.07 o 
   7   5   0      473.97      550.94     50.59 o 
   8   5   0       85.74       92.73     30.56 o 
   9   5   0       37.73       65.29     36.60 o 
   0   6   0        0.61       -2.00     13.66 o 
   1   6   0       11.17       15.86     12.61 o 
   2   6   0     1749.66     1653.38    125.33 o 
   3   6   0       49.86       36.94     17.22 o 
   4   6   0      308.57      268.75     31.30 o 
   5   6   0      601.48      640.26     52.62 o 
   6   6   0        0.96      -14.99     20.71 o 
   7   6   0        9.59        2.24     25.78 o 
   8   6   0        2.68       30.37     28.45 o 
   9   6   0        7.40      -51.51     58.70 o 
   1   7   0      506.88      533.41     38.92 o 
   2   7   0      316.77      368.59     30.76 o 
   3   7   0      375.83      311.00     33.51 o 
   4   7   0       58.66       25.70     21.09 o 
   5   7   0       12.24      -18.66     20.62 o 
   6   7   0        3.74      -18.36     24.30 o 
   7   7   0      300.11      244.06     39.42 o 
   8   7   0        5.43       -4.04     30.36 o 
   0   8   0       24.40       26.23     28.42 o 
   1   8   0      141.66      182.37     28.56 o 
   2   8   0        3.78       14.96     19.42 o 
   3   8   0        1.02       -1.97     36.52 o 
   4   8   0       28.82       24.98     22.62 o 
   5   8   0        0.56       29.00     25.94 o 
   6   8   0       23.29       41.63     29.16 o 
   7   8   0       16.84       10.88     29.43 o 
   1   9   0       28.30       29.43     31.16 o 
   2   9   0       58.15       85.17     32.64 o 
   3   9   0       48.34       36.34     31.95 o 
   4   9   0        0.43       12.62     29.50 o 
   5   9   0        0.19       49.23     30.34 o 
   6   9   0       24.93      -10.16     29.34 o 
   0  10   0      107.42      123.54     45.24 o 
   1  10   0       39.13       -1.37     33.91 o 
   2  10   0       10.00      -30.45     45.84 o 
   3  10   0        5.25      -50.16     33.44 o 
   4  10   0       16.27       -3.45     32.79 o 
   1  11   0        2.20       24.98     48.12 o 
 -11   1   1       62.23      120.74     69.87 o 
 -10   1   1       10.98        2.96     28.97 o 
  -9   1   1      374.09      396.89     40.72 o 
  -8   1   1      493.20      513.24     44.01 o 
  -7   1   1     2922.84     2899.24    174.43 o 
  -6   1   1      193.91      239.27     23.24 o 
  -5   1   1       58.32       60.62      9.50 o 
  -4   1   1     3616.24     3340.21    160.23 o 
  -3   1   1     6562.41     6544.15    340.61 o 
  -2   1   1    15713.64    15623.60    740.24 o 
  -1   1   1        0.91        0.13      2.09 o 
   0   1   1     1139.59     1141.01     59.66 o 
   1   1   1    11021.57    10809.65    510.92 o 
   2   1   1    19824.37    19848.05   1026.35 o 
   3   1   1      342.69      294.88     19.96 o 
   4   1   1     1990.10     1961.31    105.31 o 
   5   1   1     3311.26     3302.15    175.19 o 
   6   1   1     2037.75     1928.23    105.65 o 
   7   1   1      196.95      176.12     24.36 o 
   8   1   1      136.65      133.26     28.11 o 
   9   1   1      138.22      132.69     35.56 o 
  10   1   1       11.74        1.73     30.10 o 
 -10   2   1        7.97        8.38     31.25 o 
  -9   2   1      127.89      112.53     30.82 o 
  -8   2   1       15.45       49.13     23.76 o 
  -7   2   1        7.93       -1.30     14.19 o 
  -6   2   1      152.24      173.15     19.74 o 
  -5   2   1     1353.53     1477.99     81.85 o 
  -4   2   1        4.54       -2.66      6.03 o 
  -3   2   1     1503.24     1533.47     74.95 o 
  -2   2   1      127.77      128.25     11.01 o 
  -1   2   1     9888.55     9708.18    512.86 o 
   0   2   1       11.12       22.57      5.74 o 
   1   2   1       12.93       15.61      4.40 o 
   2   2   1     1441.86     1410.38     68.70 o 
   3   2   1      583.41      554.91     33.38 o 
   4   2   1     1745.72     1751.70     95.31 o 
   5   2   1       95.54      138.48     21.68 o 
   6   2   1        8.90       20.40     13.75 o 
   7   2   1      215.64      272.20     30.69 o 
   8   2   1       51.75       71.27     35.24 o 
   9   2   1       39.52       37.30     30.23 o 
  10   2   1        0.32      -38.41     29.70 o 
 -10   3   1        0.31      -41.14     37.34 o 
  -9   3   1        7.10        4.76     26.59 o 
  -8   3   1      171.83      208.15     59.11 o 
  -7   3   1      672.33      757.32     58.72 o 
  -6   3   1      153.12      198.55     24.81 o 
  -5   3   1        1.57        3.42     12.22 o 
  -4   3   1      459.33      449.40     25.54 o 
  -3   3   1     4209.52     3789.44    181.29 o 
  -2   3   1     1348.65     1186.02     75.70 o 
  -1   3   1      321.69      330.77     19.41 o 
   0   3   1     2236.45     2049.22     98.78 o 
   1   3   1     2339.55     2109.77    101.90 o 
   2   3   1     4289.95     4200.43    200.42 o 
   3   3   1     1894.67     1889.18     92.48 o 
   4   3   1      157.71      145.72     23.36 o 
   5   3   1      670.87      746.95     46.74 o 
   6   3   1      906.60      946.03     67.48 o 
   7   3   1        0.73       18.82     19.78 o 
   8   3   1       38.34      -28.32     22.61 o 
   9   3   1        7.73       18.05     28.65 o 
  10   3   1        6.45       14.13     40.96 o 
 -10   4   1       42.18       86.40     37.50 o 
  -9   4   1       49.01      102.77     36.22 o 
  -8   4   1      108.62      123.24     28.02 o 
  -7   4   1        1.92      -18.33     18.52 o 
  -6   4   1      559.93      590.42     49.00 o 
  -5   4   1      332.39      324.24     32.56 o 
  -4   4   1     1053.16     1044.28     68.99 o 
  -3   4   1      445.53      458.84     31.21 o 
  -2   4   1     2040.53     1946.17    106.91 o 
  -1   4   1     8051.79     7537.02    400.48 o 
   0   4   1     2053.16     1907.31     93.09 o 
   1   4   1      222.03      244.00     16.78 o 
   2   4   1     1754.19     1593.57     78.57 o 
   3   4   1      729.61      727.87     39.36 o 
   4   4   1     1464.25     1489.33     94.44 o 
   5   4   1       17.99       -1.18     15.82 o 
   6   4   1      128.31      129.80     24.26 o 
   7   4   1      117.32      154.68     28.31 o 
   8   4   1      338.34      382.18     57.57 o 
   9   4   1       66.13       51.78     38.78 o 
  -9   5   1        0.87      -40.77     30.60 o 
  -8   5   1        2.74       18.79     26.51 o 
  -7   5   1       18.57       26.17     23.87 o 
  -6   5   1      312.82      379.31     39.51 o 
  -5   5   1       34.44       31.45     19.57 o 
  -4   5   1        9.87        6.71     16.69 o 
  -3   5   1      391.11      392.68     29.68 o 
  -2   5   1      159.54      181.48     18.70 o 
  -1   5   1        0.09       -6.32      8.85 o 
   0   5   1       31.59       49.91      9.89 o 
   1   5   1      767.10      723.58     39.91 o 
   2   5   1     1758.35     1798.72     90.02 o 
   3   5   1       69.23       70.79     14.71 o 
   4   5   1      225.01      198.25     29.88 o 
   5   5   1     1851.76     1470.97    160.55 o 
   6   5   1      461.34      450.00     42.90 o 
   7   5   1       18.33        4.10     30.52 o 
   8   5   1       61.29       51.58     28.16 o 
   9   5   1       99.40      134.35     40.84 o 
  -9   6   1      102.87       98.76     35.54 o 
  -8   6   1       20.68       -1.37     27.39 o 
  -7   6   1       22.37       29.49     33.44 o 
  -6   6   1      244.98      302.87     39.69 o 
  -5   6   1      948.63     1066.53     74.83 o 
  -4   6   1      233.92      230.35     28.56 o 
  -3   6   1      139.04      161.90     19.77 o 
  -2   6   1      699.22      723.42     46.44 o 
  -1   6   1     1590.68     1618.51     91.55 o 
   0   6   1      771.98      746.61     46.36 o 
   1   6   1      487.81      421.97     30.99 o 
   2   6   1      242.81      229.31     22.61 o 
   3   6   1      769.48      717.50     56.05 o 
   4   6   1      533.85      588.55     57.95 o 
   5   6   1      199.24      283.51     32.94 o 
   6   6   1      501.87      444.69     44.19 o 
   7   6   1      268.62      285.27     42.38 o 
   8   6   1       23.31       25.33     29.21 o 
  -8   7   1        1.20      -41.74     27.82 o 
  -7   7   1       80.59      129.06     33.15 o 
  -6   7   1        0.81      -20.00     22.60 o 
  -5   7   1       11.82       -0.17     20.67 o 
  -4   7   1       61.58       89.79     23.41 o 
  -3   7   1       20.63       16.57     19.11 o 
  -2   7   1        1.06       -7.93     14.28 o 
  -1   7   1      178.85      164.81     20.69 o 
   0   7   1        7.27      -23.56     16.61 o 
   1   7   1       75.07       95.33     20.90 o 
   2   7   1       15.18        2.97     14.64 o 
   3   7   1      258.86      264.59     31.26 o 
   4   7   1        0.53       -2.48     20.30 o 
   5   7   1       31.26       35.45     23.57 o 
   6   7   1        1.16        4.89     24.84 o 
   7   7   1        1.06      -19.97     27.37 o 
   8   7   1        1.94      -43.43     28.96 o 
  -7   8   1        0.06        9.05     29.97 o 
  -6   8   1       25.87       15.07     36.93 o 
  -5   8   1       32.86       33.84     26.52 o 
  -4   8   1       72.32       68.94     24.57 o 
  -3   8   1        0.36       20.98     21.89 o 
  -2   8   1      178.75      167.01     29.53 o 
  -1   8   1      110.88       68.17     22.63 o 
   0   8   1      290.66      286.27     41.19 o 
   1   8   1        7.68       10.17     19.68 o 
   2   8   1        3.57       -1.96     26.56 o 
   3   8   1       21.15       -9.40     20.36 o 
   4   8   1        1.39      -10.28     22.61 o 
   5   8   1        0.13       20.52     24.90 o 
   6   8   1        0.51       -4.08     26.72 o 
   7   8   1      115.55       87.86     33.09 o 
  -6   9   1       21.75       46.48     39.82 o 
  -5   9   1       19.86       35.05     30.17 o 
  -4   9   1       16.68       18.66     32.14 o 
  -3   9   1       12.42        6.93     28.15 o 
  -2   9   1        0.17       -2.10     41.34 o 
  -1   9   1        0.54       -8.40     22.29 o 
   0   9   1        3.94       14.57     22.84 o 
   1   9   1       15.11       52.61     24.56 o 
   2   9   1        4.33      -17.04     27.70 o 
   3   9   1        8.91      -10.89     27.76 o 
   4   9   1        2.39      -31.18     31.38 o 
   5   9   1       10.99       25.16     28.22 o 
   6   9   1        4.91      -25.83     37.36 o 
  -4  10   1        2.78       -4.47     34.13 o 
  -3  10   1        0.69      -40.45     34.31 o 
  -2  10   1        3.74       48.84     37.11 o 
  -1  10   1      102.60       73.23     29.13 o 
   0  10   1       14.54       41.56     28.08 o 
   1  10   1        8.40       55.86     47.87 o 
   2  10   1        2.54       -9.83     34.74 o 
   3  10   1       27.75        3.61     34.43 o 
   4  10   1        1.40       46.62     36.66 o 
  -1  11   1        5.51       25.49     46.73 o 
   0  11   1       95.18       35.05     31.99 o 
   1  11   1       48.75       45.54     41.38 o 
 -10   0   2      414.95      538.57     72.25 o 
  -9   0   2      355.19      460.02     62.65 o 
  -8   0   2      116.60       50.17     28.61 o 
  -7   0   2       37.22       26.70     23.39 o 
  -6   0   2     4041.40     3502.05    240.41 o 
  -5   0   2      892.42     1168.34     83.87 o 
  -4   0   2     2245.20     2308.09    158.98 o 
  -3   0   2    10990.27    10531.92    707.39 o 
  -2   0   2      737.27      784.62     54.64 o 
  -1   0   2     7683.30     7590.40    507.95 o 
   0   0   2      170.70      204.09     14.91 o 
   1   0   2     8592.96     8580.36    576.06 o 
   2   0   2     7439.14     7445.82    499.76 o 
   3   0   2      412.19      397.37     31.90 o 
   4   0   2     2201.54     2371.15    163.39 o 
   5   0   2      331.30      403.65     36.29 o 
   6   0   2      214.89      239.56     36.97 o 
   7   0   2      485.64      504.96     60.19 o 
   8   0   2      119.67      114.28     34.94 o 
   9   0   2      275.66      231.35     47.67 o 
  10   0   2      184.39      132.85     44.85 o 
 -11   1   2        9.03      -17.47     59.85 o 
 -10   1   2        3.97       -7.64     30.88 o 
  -9   1   2      442.69      410.83     41.97 o 
  -8   1   2       71.94       38.01     19.82 o 
  -7   1   2       60.92      101.17     19.82 o 
  -6   1   2       22.47       35.97     13.11 o 
  -5   1   2     1698.82     1762.75     96.10 o 
  -4   1   2        3.27        9.31      6.36 o 
  -3   1   2     4614.36     4873.17    254.57 o 
  -2   1   2      699.59      699.05     34.94 o 
  -1   1   2     1777.13     1771.64     92.53 o 
   0   1   2      108.01       21.52     12.76 o 
   1   1   2       42.31       42.47      5.16 o 
   2   1   2     2650.90     2652.39    139.69 o 
   3   1   2       11.27        7.91      7.17 o 
   4   1   2      185.64      197.05     19.86 o 
   5   1   2       47.51       82.30     25.79 o 
   6   1   2      247.54      264.38     24.58 o 
   7   1   2        0.07        6.74     16.48 o 
   8   1   2       20.55       22.15     19.96 o 
   9   1   2       65.87       42.47     29.70 o 
  10   1   2       43.95        9.09     29.50 o 
 -11   2   2       47.69      104.17     69.10 o 
 -10   2   2      301.11      287.45     46.20 o 
  -9   2   2      229.81      211.32     39.85 o 
  -8   2   2       16.25       35.32     23.88 o 
  -7   2   2      542.60      539.96     55.85 o 
  -6   2   2      226.74      241.13     22.59 o 
  -5   2   2     2765.22     2829.25    137.34 o 
  -4   2   2     3596.52     3794.83    182.05 o 
  -3   2   2       30.16       36.74      6.64 o 
  -2   2   2     7771.12     7452.71    434.67 o 
  -1   2   2    12499.92    12476.52    658.58 o 
   0   2   2      171.19      209.85     12.41 o 
   1   2   2      293.99      343.98     18.89 o 
   2   2   2       58.67       50.04      6.52 o 
   3   2   2    11038.11    10596.50    549.40 o 
   4   2   2      662.13      681.13     41.72 o 
   5   2   2        6.53      -14.45      9.63 o 
   6   2   2      353.46      387.16     30.57 o 
   7   2   2      188.87      251.23     30.33 o 
   8   2   2       11.26       47.81     24.50 o 
   9   2   2      164.22      136.63     34.16 o 
  10   2   2       33.55       32.18     32.49 o 
 -10   3   2       74.01       27.98     35.60 o 
  -9   3   2      136.16      129.07     34.92 o 
  -8   3   2      121.82      145.54     27.58 o 
  -7   3   2      327.06      281.67     32.05 o 
  -6   3   2      148.79      168.61     23.07 o 
  -5   3   2     1372.38     1261.62     70.66 o 
  -4   3   2     1094.13      963.91     49.55 o 
  -3   3   2     4834.79     4594.29    219.30 o 
  -2   3   2      146.81      149.15     13.35 o 
  -1   3   2       72.47       71.13      7.76 o 
   0   3   2       32.83       29.29      7.03 o 
   1   3   2     1787.80     1578.26     77.14 o 
   2   3   2      144.21      147.42     11.72 o 
   3   3   2     1870.12     1754.25     86.28 o 
   4   3   2      207.81      217.79     25.01 o 
   5   3   2     2588.33     2541.96    137.21 o 
   6   3   2      180.04      212.88     23.54 o 
   7   3   2      113.28      129.22     24.89 o 
   8   3   2        4.07       -0.92     25.72 o 
   9   3   2       57.97       10.80     30.47 o 
  10   3   2       13.63       13.01     42.26 o 
 -10   4   2       25.77        9.84     34.83 o 
  -9   4   2       41.64       63.19     73.93 o 
  -8   4   2       79.29       79.07     38.67 o 
  -7   4   2        3.85      -13.01     18.61 o 
  -6   4   2       55.22      106.59     22.93 o 
  -5   4   2      384.04      364.08     35.87 o 
  -4   4   2        0.30      -14.13      9.42 o 
  -3   4   2      381.09      354.13     25.68 o 
  -2   4   2      234.59      259.52     20.67 o 
  -1   4   2     1709.15     1582.99     78.37 o 
   0   4   2      365.16      315.97     20.77 o 
   1   4   2      704.16      781.68     41.63 o 
   2   4   2     1395.06     1343.91     66.70 o 
   3   4   2      324.62      350.51     22.18 o 
   4   4   2     1625.36     1499.46     83.82 o 
   5   4   2      146.88      170.79     23.71 o 
   6   4   2       39.65       63.87     21.84 o 
   7   4   2      342.97      295.23     34.49 o 
   8   4   2      141.12      113.95     33.38 o 
   9   4   2        0.07      -13.30     32.50 o 
  -9   5   2       19.31       12.30     34.70 o 
  -8   5   2       71.07      101.37     30.30 o 
  -7   5   2      417.79      377.58     40.75 o 
  -6   5   2        0.72       27.15     20.78 o 
  -5   5   2      837.89      869.81     62.65 o 
  -4   5   2     1193.15     1181.76     78.09 o 
  -3   5   2     1284.98     1191.26     69.27 o 
  -2   5   2      435.68      487.42     41.84 o 
  -1   5   2      522.95      574.45     33.20 o 
   0   5   2     1156.88     1116.96     58.05 o 
   1   5   2      125.81      143.13     14.02 o 
   2   5   2       39.50       43.40     13.28 o 
   3   5   2      601.20      622.44     47.48 o 
   4   5   2      631.79      624.55     48.49 o 
   5   5   2       20.37       35.18     19.22 o 
   6   5   2       76.45      106.81     26.14 o 
   7   5   2       75.47       83.16     30.81 o 
   8   5   2        9.13       13.36     27.59 o 
   9   5   2       24.88       23.88     42.20 o 
  -9   6   2       13.40      -13.45     31.00 o 
  -8   6   2        4.49      -10.14     27.37 o 
  -7   6   2      747.28      768.37     67.59 o 
  -6   6   2      305.56      306.91     41.49 o 
  -5   6   2       30.79       53.27     21.19 o 
  -4   6   2      250.03      318.25     52.34 o 
  -3   6   2      441.36      434.14     32.89 o 
  -2   6   2      118.52      139.04     18.48 o 
  -1   6   2      103.69      103.52     19.25 o 
   0   6   2       15.17       -2.93     10.52 o 
   1   6   2       13.67       29.91     13.36 o 
   2   6   2        0.98      -18.28     12.19 o 
   3   6   2       18.07       21.71     16.65 o 
   4   6   2       85.94      102.87     29.48 o 
   5   6   2      258.70      253.47     32.93 o 
   6   6   2        8.42       -5.72     21.84 o 
   7   6   2       23.39       -3.21     26.72 o 
   8   6   2       19.80       -5.88     29.29 o 
  -8   7   2       15.20       37.65     30.44 o 
  -7   7   2      285.56      251.81     53.08 o 
  -6   7   2       43.80       46.42     25.53 o 
  -5   7   2       68.72       66.44     25.38 o 
  -4   7   2      363.59      297.05     33.45 o 
  -3   7   2      115.11      121.27     23.08 o 
  -2   7   2       45.12       57.55     17.28 o 
  -1   7   2        6.51       18.28     14.50 o 
   0   7   2      190.48      240.64     29.76 o 
   1   7   2      811.47      906.57     57.31 o 
   2   7   2      288.43      298.89     44.15 o 
   3   7   2      110.82      159.09     25.70 o 
   4   7   2      296.87      270.35     33.25 o 
   5   7   2      212.23      169.76     33.06 o 
   6   7   2        1.38      -22.46     23.81 o 
   7   7   2       37.85       -2.91     30.98 o 
   8   7   2        1.98       -9.68     36.76 o 
  -7   8   2        9.65       23.34     30.33 o 
  -6   8   2        9.31      -11.00     26.81 o 
  -5   8   2       25.97       -6.95     23.27 o 
  -4   8   2       19.79       50.94     23.92 o 
  -3   8   2      100.72      111.63     31.44 o 
  -2   8   2        5.34      -10.88     18.90 o 
  -1   8   2       73.61      114.22     25.87 o 
   0   8   2       22.42        5.04     19.58 o 
   1   8   2       72.44       93.54     24.01 o 
   2   8   2        4.26       22.55     25.84 o 
   3   8   2       27.84       14.15     20.76 o 
   4   8   2        0.48      -15.31     23.66 o 
   5   8   2        7.41      -16.45     25.10 o 
   6   8   2      131.15      124.69     42.21 o 
   7   8   2       62.66      -27.71     27.56 o 
  -6   9   2        3.78       65.29     32.50 o 
  -5   9   2       23.11       15.01     27.60 o 
  -4   9   2       23.47        0.65     31.83 o 
  -3   9   2       13.42       10.13     28.96 o 
  -2   9   2        2.68        3.78     29.61 o 
  -1   9   2       53.30       53.45     30.33 o 
   0   9   2        1.37       -4.46     20.95 o 
   1   9   2       95.57      107.30     35.06 o 
   2   9   2        6.52       -2.38     28.58 o 
   3   9   2        0.27       41.46     31.25 o 
   4   9   2       73.03       29.71     32.42 o 
   5   9   2        4.27        3.28     27.73 o 
   6   9   2        2.34      -15.80     33.88 o 
  -4  10   2        5.86      -24.13     33.49 o 
  -3  10   2       12.29       26.77     37.15 o 
  -2  10   2        9.31       39.27     35.97 o 
  -1  10   2        7.77      -37.17     24.78 o 
   0  10   2        7.28       -1.71     42.05 o 
   1  10   2       12.17       21.04     52.47 o 
   2  10   2       14.69       44.36     36.80 o 
   3  10   2       35.48        7.16     36.59 o 
   4  10   2        3.95        3.68     35.95 o 
  -1  11   2      120.26       72.87     41.52 o 
   0  11   2       26.61       -5.03     36.48 o 
 -11   1   3       12.73      -29.12     34.19 o 
 -10   1   3        4.17       18.71     35.88 o 
  -9   1   3      130.26      164.03     29.20 o 
  -8   1   3      351.30      379.32     36.71 o 
  -7   1   3       14.35       19.02     14.20 o 
  -6   1   3     2686.68     2612.40    127.94 o 
  -5   1   3     2499.32     2153.22    105.74 o 
  -4   1   3     3522.00     3396.59    163.17 o 
  -3   1   3      320.39      318.60     18.52 o 
  -2   1   3    17322.79    17180.27    878.00 o 
  -1   1   3     3370.27     3328.14    158.56 o 
   0   1   3      224.51      172.01      9.81 o 
   1   1   3     1840.83     1769.65     85.34 o 
   2   1   3    15348.80    15654.76    741.52 o 
   3   1   3     4525.08     4124.29    216.19 o 
   4   1   3     4749.81     4724.30    246.18 o 
   5   1   3     1514.87     1394.01     77.92 o 
   6   1   3      157.11      174.63     28.67 o 
   7   1   3     1233.53     1199.83     81.09 o 
   8   1   3        8.54        0.02     22.25 o 
   9   1   3      182.91      182.21     31.37 o 
  10   1   3        3.15      -18.58     28.79 o 
 -11   2   3       13.15      -55.74     52.02 o 
 -10   2   3       15.91       52.01     34.37 o 
  -9   2   3        0.98      -36.04     24.34 o 
  -8   2   3        1.75      -22.45     22.77 o 
  -7   2   3      181.61      181.51     24.31 o 
  -6   2   3       15.77        8.96     12.14 o 
  -5   2   3       49.01       58.70     10.09 o 
  -4   2   3      276.12      315.09     19.63 o 
  -3   2   3      141.46      125.26      9.93 o 
  -2   2   3     1832.95     1765.94     95.44 o 
  -1   2   3       85.46       78.03      7.15 o 
   0   2   3     8518.67     8959.96    424.51 o 
   1   2   3      317.59      398.69     21.72 o 
   2   2   3     2733.71     2521.85    121.54 o 
   3   2   3      566.96      593.01     36.04 o 
   4   2   3      310.36      393.87     28.12 o 
   5   2   3      116.93      105.91     15.50 o 
   6   2   3      468.63      535.01     38.38 o 
   7   2   3      104.72      107.00     23.64 o 
   8   2   3       87.39       92.73     27.92 o 
   9   2   3        0.39       12.94     27.47 o 
  10   2   3       14.00        0.76     33.27 o 
 -10   3   3        3.49       25.65     30.29 o 
  -9   3   3      219.96      223.29     51.87 o 
  -8   3   3      393.00      420.22     41.65 o 
  -7   3   3       33.01       31.69     19.77 o 
  -6   3   3      341.63      396.69     54.66 o 
  -5   3   3     2062.35     1901.03    103.62 o 
  -4   3   3     4581.40     4651.52    223.25 o 
  -3   3   3       10.78        4.35      7.88 o 
  -2   3   3     1110.92      965.52     54.55 o 
  -1   3   3     1400.20     1279.59     62.77 o 
   0   3   3     5741.01     5856.44    279.03 o 
   1   3   3      290.89      349.63     20.18 o 
   2   3   3      513.19      526.25     28.92 o 
   3   3   3      605.97      546.33     30.60 o 
   4   3   3      860.97      896.19     53.53 o 
   5   3   3        3.75        0.18     15.23 o 
   6   3   3     1090.66     1079.72     64.83 o 
   7   3   3       23.47       17.66     22.10 o 
   8   3   3      318.54      303.65     43.38 o 
   9   3   3      121.48      111.76     36.74 o 
 -10   4   3       67.39       63.61     37.05 o 
  -9   4   3        0.36       25.85     32.13 o 
  -8   4   3       43.49       24.36     22.81 o 
  -7   4   3      628.14      679.04     55.03 o 
  -6   4   3      279.41      272.92     53.30 o 
  -5   4   3       94.80      123.70     27.12 o 
  -4   4   3     2039.45     1963.80    108.60 o 
  -3   4   3     1711.57     1569.12     87.22 o 
  -2   4   3     2608.69     2474.68    134.64 o 
  -1   4   3       77.21       63.53      9.25 o 
   0   4   3     1225.75     1114.32     55.66 o 
   1   4   3     3704.38     3555.91    171.13 o 
   2   4   3      222.91      211.76     16.25 o 
   3   4   3      106.27      113.10     12.50 o 
   4   4   3      369.80      421.21     30.26 o 
   5   4   3      462.85      476.17     41.41 o 
   6   4   3        8.75       13.12     28.57 o 
   7   4   3       31.22       -5.87     30.48 o 
   8   4   3       58.92       96.23     40.97 o 
   9   4   3      120.03      116.99     39.31 o 
 -10   5   3        5.81       44.31     65.51 o 
  -9   5   3       14.32       -0.17     29.96 o 
  -8   5   3        2.04       24.54     25.97 o 
  -7   5   3       28.42       43.65     76.13 o 
  -6   5   3       41.70       12.81     33.68 o 
  -5   5   3      528.81      519.06     43.62 o 
  -4   5   3       73.36       87.35     15.50 o 
  -3   5   3     2331.77     2237.87    140.56 o 
  -2   5   3      298.60      268.75     25.94 o 
  -1   5   3       88.27       84.60     11.40 o 
   0   5   3      471.04      531.71     31.14 o 
   1   5   3      133.71      162.05     15.30 o 
   2   5   3        4.33       -4.86      9.55 o 
   3   5   3      120.61      139.55     23.65 o 
   4   5   3      127.92      173.47     25.14 o 
   5   5   3      109.81      146.68     33.28 o 
   6   5   3      172.71      169.23     29.31 o 
   7   5   3        3.33       -8.47     24.49 o 
   8   5   3        0.44      -31.73     30.81 o 
   9   5   3        3.33      -52.64     39.73 o 
  -9   6   3       23.76      -15.60     31.64 o 
  -8   6   3       50.14       77.37     31.80 o 
  -7   6   3      127.60       80.48     27.94 o 
  -6   6   3       33.37       14.76     22.65 o 
  -5   6   3       21.57        9.21     19.91 o 
  -4   6   3      200.63      223.11     28.61 o 
  -3   6   3      396.54      403.03     31.60 o 
  -2   6   3      823.12      815.36     58.83 o 
  -1   6   3      491.81      467.51     33.61 o 
   0   6   3      986.46     1018.99     53.77 o 
   1   6   3      887.51      899.14     55.01 o 
   2   6   3      497.75      502.51     36.68 o 
   3   6   3      209.47      280.59     38.58 o 
   4   6   3      239.32      214.69     28.60 o 
   5   6   3       31.49       49.02     22.32 o 
   6   6   3       30.05       49.27     25.44 o 
   7   6   3       47.64       77.58     29.57 o 
   8   6   3       40.62       51.32     32.59 o 
  -8   7   3      126.63      125.96     34.77 o 
  -7   7   3        0.11       14.59     27.65 o 
  -6   7   3      114.95      109.95     28.28 o 
  -5   7   3      276.62      262.10     34.16 o 
  -4   7   3       88.54       88.87     23.52 o 
  -3   7   3       71.63       55.34     16.98 o 
  -2   7   3      478.91      429.68     40.44 o 
  -1   7   3       10.62       -6.17     14.25 o 
   0   7   3       20.14        1.96     17.77 o 
   1   7   3       24.27       37.09     19.22 o 
   2   7   3       12.07       19.68     19.50 o 
   3   7   3        3.00       26.91     20.77 o 
   4   7   3       21.14       42.74     25.38 o 
   5   7   3        2.34       -4.09     21.64 o 
   6   7   3        5.82       15.30     26.43 o 
   7   7   3       28.35       50.54     31.65 o 
  -7   8   3       35.64       74.05     32.21 o 
  -6   8   3      245.51      225.10     36.43 o 
  -5   8   3       88.44       79.53     27.59 o 
  -4   8   3       55.99       57.39     24.74 o 
  -3   8   3      128.24      104.15     24.83 o 
  -2   8   3      144.63      203.81     30.31 o 
  -1   8   3       40.21       47.19     22.30 o 
   0   8   3       42.17       38.55     21.68 o 
   1   8   3      242.70      309.38     36.92 o 
   2   8   3      431.77      440.56     60.82 o 
   3   8   3       91.89      112.89     27.55 o 
   4   8   3        0.80      -18.82     23.44 o 
   5   8   3      136.27      152.60     32.27 o 
   6   8   3      190.27      139.40     35.08 o 
   7   8   3        0.13      -47.34     31.56 o 
  -6   9   3        0.80        7.94     30.80 o 
  -5   9   3       70.77       62.99     29.21 o 
  -4   9   3       12.16       42.94     33.68 o 
  -3   9   3        0.14       43.92     32.10 o 
  -2   9   3       12.72       -7.33     22.86 o 
  -1   9   3       93.46       31.18     25.32 o 
   0   9   3        4.53        7.00     23.93 o 
   1   9   3        0.89       11.96     30.08 o 
   2   9   3        5.09        7.43     28.29 o 
   3   9   3       62.91       36.44     33.26 o 
   4   9   3        3.21       -1.60     31.49 o 
   5   9   3        0.04       -6.42     27.82 o 
  -5  10   3        0.02       46.75     70.39 o 
  -4  10   3        0.91       37.71     39.18 o 
  -3  10   3        7.26      -21.79     34.41 o 
  -2  10   3       20.64       34.10     36.05 o 
  -1  10   3       28.04        4.10     29.33 o 
   0  10   3        0.64      -21.40     26.36 o 
   1  10   3       33.68       -8.82     34.61 o 
   2  10   3       12.93      -44.38     29.59 o 
   3  10   3       51.56       82.79     39.06 o 
   4  10   3        6.62       32.62     71.29 o 
  -1  11   3       69.13       40.39     76.81 o 
   0  11   3        0.15      -21.88     41.48 o 
 -11   0   4       20.29       62.68     68.97 o 
 -10   0   4       16.28      -15.37     33.38 o 
  -9   0   4      676.11      672.41     76.97 o 
  -8   0   4      804.02      741.32     79.16 o 
  -7   0   4      716.37      771.68     78.67 o 
  -6   0   4      179.70      343.66     44.28 o 
  -5   0   4     3562.16     3362.29    229.38 o 
  -4   0   4     3497.55     3438.54    234.00 o 
  -3   0   4     2686.43     2750.09    186.54 o 
  -2   0   4       19.64        8.37      5.19 o 
  -1   0   4     4892.93     5143.28    345.52 o 
   0   0   4     4072.11     4043.54    273.88 o 
   1   0   4    17717.29    17092.01   1012.02 o 
   2   0   4     8261.71     8681.90    581.73 o 
   3   0   4        9.45       19.59     11.70 o 
   4   0   4     3438.66     3244.56    222.42 o 
   5   0   4     1039.38     1083.62     80.52 o 
   6   0   4      343.36      452.75     55.02 o 
   7   0   4      193.41      237.17     60.30 o 
   8   0   4       49.07       59.32     33.06 o 
   9   0   4      355.99      362.43     60.39 o 
  10   0   4        0.91        2.92     39.06 o 
 -11   1   4       23.21      -14.42     32.81 o 
 -10   1   4       25.19        9.23     29.05 o 
  -9   1   4        0.69       10.25     39.94 o 
  -8   1   4      184.29      139.19     32.43 o 
  -7   1   4      507.47      575.30     39.30 o 
  -6   1   4      401.86      382.75     25.19 o 
  -5   1   4        2.00       -4.43      7.68 o 
  -4   1   4      860.19      873.94     44.53 o 
  -3   1   4     1168.19     1088.99     53.94 o 
  -2   1   4       25.95       40.36      5.33 o 
  -1   1   4     2225.37     2450.35    130.62 o 
   0   1   4     5373.28     5336.22    253.67 o 
   1   1   4     1238.42     1224.98     65.79 o 
   2   1   4      151.22      178.09     12.49 o 
   3   1   4       18.96       10.64      6.16 o 
   4   1   4     1901.05     2073.51    101.17 o 
   5   1   4      194.51      236.67     21.58 o 
   6   1   4      117.16      113.59     20.16 o 
   7   1   4        6.12        7.74     16.92 o 
   8   1   4       41.52       79.82     24.08 o 
   9   1   4        0.27        9.56     23.12 o 
  10   1   4        0.09       10.85     41.24 o 
 -11   2   4       60.69      128.18     51.06 o 
 -10   2   4       38.87       38.18     43.56 o 
  -9   2   4       86.32       77.81     30.32 o 
  -8   2   4      342.11      345.82     42.83 o 
  -7   2   4      558.24      719.37     47.00 o 
  -6   2   4      298.19      338.13     27.18 o 
  -5   2   4     1703.41     1581.54     78.58 o 
  -4   2   4     3934.82     3790.95    196.60 o 
  -3   2   4    16039.64    16346.72    836.99 o 
  -2   2   4      143.22      162.78     11.07 o 
  -1   2   4     4005.91     4140.20    197.24 o 
   0   2   4   126868.17   126086.09   5954.95 o 
   1   2   4     5659.23     5618.28    267.61 o 
   2   2   4     4075.09     4064.66    210.32 o 
   3   2   4     2912.36     2939.74    156.06 o 
   4   2   4     2686.61     2533.68    136.10 o 
   5   2   4     1378.00     1418.07     79.83 o 
   6   2   4      152.51      116.39     21.26 o 
   7   2   4       20.19        0.12     18.01 o 
   8   2   4      273.30      230.99     36.86 o 
   9   2   4       22.33       64.92     48.09 o 
  10   2   4        1.45       25.69     64.74 o 
 -11   3   4        7.79       70.39     65.25 o 
 -10   3   4        3.85      -10.71     35.86 o 
  -9   3   4      105.90      105.64     33.15 o 
  -8   3   4      417.27      521.00     53.91 o 
  -7   3   4      485.79      517.12     51.18 o 
  -6   3   4     1160.65     1321.80     99.67 o 
  -5   3   4     1122.60     1086.28     56.37 o 
  -4   3   4      950.35      919.06     46.72 o 
  -3   3   4     1676.42     1611.65     88.77 o 
  -2   3   4     4406.82     3999.51    211.50 o 
  -1   3   4     1526.32     1437.45     70.25 o 
   0   3   4        8.49       -8.91      7.57 o 
   1   3   4     2851.35     2760.17    133.29 o 
   2   3   4     5656.77     5834.58    279.11 o 
   3   3   4     1926.19     1872.27     91.58 o 
   4   3   4      890.25      925.99     54.95 o 
   5   3   4      481.36      472.05     34.14 o 
   6   3   4     3887.23     4075.36    246.00 o 
   7   3   4      335.47      335.73     42.75 o 
   8   3   4      223.52      210.42     41.75 o 
   9   3   4       20.84       35.48     30.99 o 
 -10   4   4       28.77       42.10     32.41 o 
  -9   4   4      136.90      146.76     36.19 o 
  -8   4   4       25.79       63.61     23.65 o 
  -7   4   4      538.45      667.16     64.89 o 
  -6   4   4      171.04      167.65     24.74 o 
  -5   4   4       62.41       51.48     16.25 o 
  -4   4   4      810.28      898.97     61.96 o 
  -3   4   4      313.03      322.25     24.40 o 
  -2   4   4     3279.89     3325.14    179.30 o 
  -1   4   4     3214.84     3357.80    162.22 o 
   0   4   4       36.53       45.99      9.62 o 
   1   4   4      395.58      367.48     23.22 o 
   2   4   4        4.54       -2.63      7.81 o 
   3   4   4      181.01      211.21     19.66 o 
   4   4   4     1100.38     1087.49    105.08 o 
   5   4   4      216.12      233.37     28.48 o 
   6   4   4      401.45      475.19     50.11 o 
   7   4   4       38.09       52.68     27.77 o 
   8   4   4       13.01      -46.09     66.47 o 
   9   4   4       82.63      128.90     50.02 o 
 -10   5   4        1.98      -48.88     40.51 o 
  -9   5   4        0.81      -25.55     33.03 o 
  -8   5   4       20.28       42.82     27.07 o 
  -7   5   4      521.89      564.22     51.03 o 
  -6   5   4      280.49      294.34     38.51 o 
  -5   5   4      362.15      332.25     34.00 o 
  -4   5   4        7.75       15.26     14.35 o 
  -3   5   4      490.96      533.65     36.16 o 
  -2   5   4     1419.70     1293.42     74.04 o 
  -1   5   4     1003.21      966.14     51.11 o 
   0   5   4      320.37      366.30     24.18 o 
   1   5   4      895.34      949.26     50.59 o 
   2   5   4      517.40      533.76     31.79 o 
   3   5   4      834.49      838.15     60.73 o 
   4   5   4       95.94       79.77     21.08 o 
   5   5   4       20.40      -25.48     17.61 o 
   6   5   4      161.40      159.91     50.59 o 
   7   5   4      305.77      327.61     40.02 o 
   8   5   4       66.56       54.14     50.48 o 
   9   5   4        5.51       -2.95     54.07 o 
  -9   6   4       15.15       16.43     31.93 o 
  -8   6   4      298.43      237.32     37.69 o 
  -7   6   4      131.56      133.49     35.96 o 
  -6   6   4        0.34       15.07     22.37 o 
  -5   6   4        1.74      -10.62     19.10 o 
  -4   6   4        9.12       -0.23     16.38 o 
  -3   6   4       37.76       30.75     14.00 o 
  -2   6   4        0.39       11.27     13.66 o 
  -1   6   4       38.09       37.76     14.69 o 
   0   6   4       20.28       26.27     14.72 o 
   1   6   4        3.30        3.34     13.41 o 
   2   6   4        6.77        5.76     13.33 o 
   3   6   4       14.19        0.09     17.95 o 
   4   6   4       46.68       -1.07     18.56 o 
   5   6   4       39.63        9.57     20.53 o 
   6   6   4       52.65       44.89     25.52 o 
   7   6   4        0.48      -24.67     24.63 o 
   8   6   4        8.08        8.75     28.20 o 
  -8   7   4       10.06       18.34     30.91 o 
  -7   7   4      114.63      119.68     53.60 o 
  -6   7   4     1557.96     1372.15    159.61 o 
  -5   7   4      261.83      314.13     48.76 o 
  -4   7   4       45.99       17.67     20.03 o 
  -3   7   4      519.45      566.56     43.81 o 
  -2   7   4      786.71      718.48     48.05 o 
  -1   7   4      367.16      445.73     37.34 o 
   0   7   4        3.51       -7.06     29.18 o 
   1   7   4        3.03      -16.96     19.32 o 
   2   7   4      688.81      680.52     54.24 o 
   3   7   4      416.50      421.20     41.95 o 
   4   7   4       28.28       39.26     22.36 o 
   5   7   4       10.39       -5.99     21.77 o 
   6   7   4      208.95      176.83     33.06 o 
   7   7   4       99.31       61.86     37.68 o 
  -8   8   4        0.79       68.77     51.06 o 
  -7   8   4       20.03       46.36     39.56 o 
  -6   8   4       24.38       55.98     28.40 o 
  -5   8   4      161.09      178.22     31.69 o 
  -4   8   4        0.27      -16.01     21.05 o 
  -3   8   4        4.32      -10.26     19.07 o 
  -2   8   4      350.63      309.88     36.64 o 
  -1   8   4      119.83      114.30     26.22 o 
   0   8   4       96.52       90.72     25.58 o 
   1   8   4       87.84      125.63     25.72 o 
   2   8   4      116.61      144.79     33.35 o 
   3   8   4        7.87       -8.40     24.90 o 
   4   8   4        0.21      -14.49     24.07 o 
   5   8   4       94.05      120.30     30.88 o 
   6   8   4        1.34       35.60     29.89 o 
  -6   9   4        1.41       13.48     29.88 o 
  -5   9   4       42.44       38.51     31.06 o 
  -4   9   4       11.05      -20.69     28.65 o 
  -3   9   4        8.54       39.62     32.36 o 
  -2   9   4      103.17       73.50     26.91 o 
  -1   9   4       96.99       71.85     26.67 o 
   0   9   4       24.97       30.88     25.11 o 
   1   9   4        3.20      -13.44     29.07 o 
   2   9   4       50.79       54.12     38.16 o 
   3   9   4       38.49       14.92     45.23 o 
   4   9   4      127.16       69.42     36.00 o 
   5   9   4        8.72       52.95     43.63 o 
  -5  10   4        0.55       85.67     74.63 o 
  -4  10   4        9.33      -26.57     36.69 o 
  -3  10   4        0.47      -32.91     32.49 o 
  -2  10   4        0.04        8.15     35.47 o 
  -1  10   4       77.25       69.49     30.28 o 
   0  10   4        0.51      -14.32     40.27 o 
   1  10   4       14.86       81.95     38.89 o 
   2  10   4       21.86        3.90     36.45 o 
   3  10   4        0.09      -35.48     34.42 o 
 -11   1   5       72.20       26.40     34.94 o 
 -10   1   5       53.75       68.51     32.49 o 
  -9   1   5      228.08      222.63     37.20 o 
  -8   1   5     1548.23     1558.42     99.40 o 
  -7   1   5     2020.80     2072.06    112.70 o 
  -6   1   5     1039.62     1018.46     53.46 o 
  -5   1   5     4425.19     4765.02    228.71 o 
  -4   1   5     2346.55     2206.78    134.30 o 
  -3   1   5     5182.87     4958.67    237.09 o 
  -2   1   5     4357.72     3959.42    210.73 o 
  -1   1   5     4272.08     4132.96    219.62 o 
   0   1   5    11539.25    11590.02    550.27 o 
   1   1   5     8613.68     8152.53    388.01 o 
   2   1   5     5462.27     5019.44    239.86 o 
   3   1   5      138.39      211.82     15.49 o 
   4   1   5      309.10      300.96     20.77 o 
   5   1   5     1908.50     1818.47     99.94 o 
   6   1   5     1097.39     1049.08     72.45 o 
   7   1   5      192.72      172.71     26.47 o 
   8   1   5        4.86        5.64     26.29 o 
   9   1   5        8.73       18.74     43.75 o 
  10   1   5       31.61      -87.47     58.31 o 
 -11   2   5       18.85       77.78     68.20 o 
 -10   2   5       15.44       29.98     32.46 o 
  -9   2   5      259.89      337.54     45.37 o 
  -8   2   5       30.97       42.09     19.90 o 
  -7   2   5       18.60        5.40     16.16 o 
  -6   2   5       28.26        9.99     11.86 o 
  -5   2   5     1327.21     1371.54     76.13 o 
  -4   2   5     4649.46     4840.43    232.08 o 
  -3   2   5       18.48       27.66      6.40 o 
  -2   2   5      557.37      588.20     34.25 o 
  -1   2   5    50413.37    50537.15   2389.25 o 
   0   2   5     9278.45     9203.98    437.51 o 
   1   2   5        5.25       12.07      5.83 o 
   2   2   5      693.04      673.84     39.41 o 
   3   2   5      789.23      774.61     45.53 o 
   4   2   5     1038.67     1087.64     61.88 o 
   5   2   5        4.85       22.34     13.15 o 
   6   2   5      290.10      320.38     28.42 o 
   7   2   5      112.09       91.28     23.36 o 
   8   2   5      308.59      313.11     43.92 o 
   9   2   5      102.77       74.84     32.50 o 
 -11   3   5       36.57       53.39     46.20 o 
 -10   3   5       57.83       89.01     65.38 o 
  -9   3   5        2.66       57.19     34.75 o 
  -8   3   5       49.43       93.60     28.07 o 
  -7   3   5     3422.49     3374.64    234.07 o 
  -6   3   5      312.29      357.45     33.63 o 
  -5   3   5       56.51      116.09     13.63 o 
  -4   3   5      128.95      131.00     16.12 o 
  -3   3   5     4672.37     4583.96    245.26 o 
  -2   3   5      712.53      642.79     38.52 o 
  -1   3   5      278.57      297.76     22.09 o 
   0   3   5     3716.22     3741.14    179.69 o 
   1   3   5     9745.31     9984.01    475.06 o 
   2   3   5    11131.36    12022.85    570.94 o 
   3   3   5     1223.62     1176.48     64.60 o 
   4   3   5        3.31       31.97     12.27 o 
   5   3   5     5025.85     4848.54    257.15 o 
   6   3   5     1312.38     1282.38     76.15 o 
   7   3   5        1.92       -2.73     21.29 o 
   8   3   5        1.10        1.58     41.16 o 
   9   3   5      148.32       85.64     35.62 o 
 -10   4   5       65.06       67.61     52.66 o 
  -9   4   5      148.07      179.30     31.94 o 
  -8   4   5       17.26       31.88     22.23 o 
  -7   4   5       12.78       23.00     19.08 o 
  -6   4   5     2118.33     2142.18    135.28 o 
  -5   4   5     1651.54     1606.69    122.77 o 
  -4   4   5      223.12      222.97     20.72 o 
  -3   4   5     2302.14     2178.94    119.25 o 
  -2   4   5     1803.26     1852.72    102.07 o 
  -1   4   5     3998.66     3888.98    186.94 o 
   0   4   5     1573.66     1556.02     77.56 o 
   1   4   5     3330.56     3533.95    170.86 o 
   2   4   5      289.94      345.46     22.61 o 
   3   4   5      337.88      307.06     25.93 o 
   4   4   5     1528.84     1487.50     83.07 o 
   5   4   5        3.79       -8.44     15.74 o 
   6   4   5      304.27      365.81     50.48 o 
   7   4   5      165.19      219.41     38.00 o 
   8   4   5       58.02       97.75     40.73 o 
   9   4   5       15.64      -32.37     37.61 o 
 -10   5   5        5.17      -18.36     44.05 o 
  -9   5   5        5.94      -35.26     23.51 o 
  -8   5   5      138.23      129.21     42.20 o 
  -7   5   5       11.95       21.49     21.48 o 
  -6   5   5       24.08       52.65     21.43 o 
  -5   5   5       11.92      -12.74     14.19 o 
  -4   5   5      126.08      116.65     16.85 o 
  -3   5   5      549.50      529.68     36.58 o 
  -2   5   5      387.65      423.09     31.16 o 
  -1   5   5      752.11      812.10     44.22 o 
   0   5   5      466.80      532.49     31.21 o 
   1   5   5        2.36       16.22     10.06 o 
   2   5   5      576.99      629.31     36.88 o 
   3   5   5       18.01        3.67     15.80 o 
   4   5   5       17.08       39.98     18.69 o 
   5   5   5       81.30       97.84     23.62 o 
   6   5   5      284.35      232.98     32.96 o 
   7   5   5        0.35        4.61     24.39 o 
   8   5   5        0.07       39.24     34.67 o 
  -9   6   5      112.07      153.04     41.68 o 
  -8   6   5      271.36      258.50     40.00 o 
  -7   6   5       30.86       52.17     26.45 o 
  -6   6   5      490.16      450.63     44.19 o 
  -5   6   5      392.14      432.66     41.14 o 
  -4   6   5      410.30      432.00     41.33 o 
  -3   6   5       49.58       37.55     14.34 o 
  -2   6   5     1604.75     1513.87     86.52 o 
  -1   6   5     1696.89     1683.12     94.49 o 
   0   6   5      756.80      766.50     44.06 o 
   1   6   5      196.20      280.54     32.15 o 
   2   6   5       40.88       37.31     17.30 o 
   3   6   5      228.19      252.65     29.70 o 
   4   6   5       83.86      132.37     25.11 o 
   5   6   5       49.37       32.32     23.52 o 
   6   6   5       12.06      -17.16     23.57 o 
   7   6   5       10.69        5.59     27.00 o 
   8   6   5       46.76       30.61     44.80 o 
  -9   7   5        0.58       92.17     50.21 o 
  -8   7   5       53.68       12.01     29.57 o 
  -7   7   5      222.31      228.92     36.70 o 
  -6   7   5      256.37      253.78     43.53 o 
  -5   7   5        4.43       -8.89     20.89 o 
  -4   7   5       50.68       30.82     19.98 o 
  -3   7   5       44.88       70.65     17.81 o 
  -2   7   5        0.30       -5.73     14.48 o 
  -1   7   5       20.77       21.95     15.95 o 
   0   7   5       50.87       62.27     21.64 o 
   1   7   5       12.54       29.26     18.38 o 
   2   7   5        9.57       14.75     18.66 o 
   3   7   5       18.16       18.19     20.09 o 
   4   7   5        0.54        2.64     33.82 o 
   5   7   5       10.30       17.55     24.02 o 
   6   7   5        6.65        5.35     26.22 o 
   7   7   5        9.53      -11.43     28.92 o 
  -8   8   5       23.45       -1.95     34.84 o 
  -7   8   5        3.61      -42.28     28.19 o 
  -6   8   5       45.04       26.79     26.37 o 
  -5   8   5      346.79      362.18     49.18 o 
  -4   8   5      144.31      159.50     28.99 o 
  -3   8   5       55.51       74.36     20.21 o 
  -2   8   5        0.73       42.34     22.32 o 
  -1   8   5      596.15      603.82     75.40 o 
   0   8   5      192.58      231.62     32.90 o 
   1   8   5        7.58       12.71     21.74 o 
   2   8   5        4.61       -2.73     25.76 o 
   3   8   5      284.31      276.24     36.04 o 
   4   8   5        1.24       10.97     26.02 o 
   5   8   5        8.43       38.49     27.03 o 
   6   8   5        1.68       36.51     31.40 o 
  -6   9   5        1.49       32.90     30.52 o 
  -5   9   5        7.13      -11.62     29.33 o 
  -4   9   5       78.81       -4.21     45.00 o 
  -3   9   5       19.65       51.49     31.40 o 
  -2   9   5       19.86       36.02     27.84 o 
  -1   9   5      161.82      129.50     30.84 o 
   0   9   5      261.71      246.61     48.15 o 
   1   9   5       26.90       39.83     39.36 o 
   2   9   5       10.47       -2.69     32.13 o 
   3   9   5        0.55      -12.37     30.74 o 
   4   9   5       17.84        6.84     32.50 o 
   5   9   5        1.43      -16.64     33.62 o 
  -4  10   5        1.66       14.50     38.05 o 
  -3  10   5        8.17      -14.59     47.76 o 
  -2  10   5       33.62       -3.97     35.08 o 
  -1  10   5       15.33       14.80     26.86 o 
   0  10   5       11.54      -32.54     36.17 o 
   1  10   5        0.20      -12.10     35.76 o 
   2  10   5        4.95       38.60     39.73 o 
   3  10   5        2.89      -37.55     37.40 o 
 -11   0   6       75.11       79.64     71.41 o 
 -10   0   6      698.96      763.25    106.09 o 
  -9   0   6      125.65      221.03     40.91 o 
  -8   0   6      146.11      219.08     38.85 o 
  -7   0   6     1276.23     1175.85     87.61 o 
  -6   0   6     1134.15     1065.33     78.25 o 
  -5   0   6     4809.67     4857.86    328.41 o 
  -4   0   6     4929.74     4934.16    334.15 o 
  -3   0   6      198.13      211.36     19.58 o 
  -2   0   6    24511.38    23756.77   1887.70 o 
  -1   0   6    12534.48    12518.04   1023.84 o 
   0   0   6       13.41       25.09      6.80 o 
   1   0   6      857.18      919.04     65.14 o 
   2   0   6       51.94       48.64     11.23 o 
   3   0   6    16149.44    16244.81   1090.18 o 
   4   0   6      113.09      160.89     23.33 o 
   5   0   6       98.41       56.73     35.64 o 
   6   0   6       12.85       -0.81     22.16 o 
   7   0   6      407.00      513.25    198.70 o 
   8   0   6      175.20      188.48     43.04 o 
   9   0   6      129.22       59.15     38.64 o 
 -11   1   6       55.38       87.09     38.23 o 
 -10   1   6       42.32      -40.40     26.93 o 
  -9   1   6      814.90      759.69     71.36 o 
  -8   1   6       23.21       42.70     18.98 o 
  -7   1   6       56.83       80.11     16.01 o 
  -6   1   6      221.52      263.19     19.84 o 
  -5   1   6      931.45      917.94     47.37 o 
  -4   1   6      348.07      383.33     25.09 o 
  -3   1   6      325.36      295.57     17.60 o 
  -2   1   6      154.20      167.52     11.02 o 
  -1   1   6      376.39      468.23     26.70 o 
   0   1   6        3.65        0.72      7.07 o 
   1   1   6     3077.73     2862.78    137.89 o 
   2   1   6      158.34      141.89     11.57 o 
   3   1   6      343.22      379.26     23.31 o 
   4   1   6       39.15       51.69     12.83 o 
   5   1   6      397.60      423.93     32.03 o 
   6   1   6       52.13       62.07     18.71 o 
   7   1   6       91.85       95.15     23.04 o 
   8   1   6        3.03       30.21     22.57 o 
   9   1   6        5.53       38.82     26.91 o 
 -11   2   6       60.06       60.61     37.84 o 
 -10   2   6      297.49      320.68     48.27 o 
  -9   2   6      368.38      371.35     47.77 o 
  -8   2   6        2.99        7.22     18.45 o 
  -7   2   6       53.35       57.65     16.23 o 
  -6   2   6     2225.84     2232.09    109.95 o 
  -5   2   6      130.29      100.34     12.57 o 
  -4   2   6       65.32       84.59     10.07 o 
  -3   2   6      599.63      528.37     28.25 o 
  -2   2   6     3394.14     3158.15    151.12 o 
  -1   2   6      990.64      838.06     42.30 o 
   0   2   6       21.79       52.47      7.27 o 
   1   2   6        4.74        6.40      6.76 o 
   2   2   6     3123.51     2893.24    140.05 o 
   3   2   6     1422.01     1349.32     67.61 o 
   4   2   6     1125.70     1183.17     67.13 o 
   5   2   6      339.83      405.92     31.11 o 
   6   2   6      149.09      163.88     24.39 o 
   7   2   6      534.36      508.80     45.17 o 
   8   2   6      188.33      207.74     37.95 o 
   9   2   6        0.51      -44.33     29.55 o 
 -11   3   6        6.01       -0.58     65.83 o 
 -10   3   6       58.41       79.88     33.21 o 
  -9   3   6        9.83      -16.46     42.90 o 
  -8   3   6      502.87      528.68     68.73 o 
  -7   3   6        2.94       12.47     17.28 o 
  -6   3   6      130.79      153.12     22.08 o 
  -5   3   6      911.31      952.95     56.04 o 
  -4   3   6     1596.24     1588.37     79.05 o 
  -3   3   6     7658.24     7510.44    399.69 o 
  -2   3   6     1371.19     1435.25     70.51 o 
  -1   3   6      909.56      870.92     43.97 o 
   0   3   6     3757.56     3642.36    175.34 o 
   1   3   6      301.38      449.41     26.25 o 
   2   3   6      258.86      273.36     18.79 o 
   3   3   6       24.02       30.94     11.16 o 
   4   3   6      145.09      163.72     19.48 o 
   5   3   6       61.78       60.22     15.78 o 
   6   3   6       92.85      131.72     20.64 o 
   7   3   6       25.70        9.70     26.14 o 
   8   3   6       10.91       23.59     26.32 o 
   9   3   6       32.54        2.62     55.17 o 
 -10   4   6      156.32      193.06     42.30 o 
  -9   4   6       69.54       86.46     28.11 o 
  -8   4   6      121.51      186.74     30.48 o 
  -7   4   6     1891.28     1870.47    121.32 o 
  -6   4   6      668.43      752.71     57.54 o 
  -5   4   6      813.39      806.19     50.97 o 
  -4   4   6       56.37       60.60     13.17 o 
  -3   4   6      825.41      885.43     52.71 o 
  -2   4   6     1327.64     1244.03     61.94 o 
  -1   4   6     1364.05     1350.49     67.62 o 
   0   4   6     1269.78     1292.29     65.18 o 
   1   4   6     1117.71     1158.35     59.52 o 
   2   4   6       77.60       70.91     13.56 o 
   3   4   6      620.73      578.98     41.39 o 
   4   4   6      847.52      870.50     83.58 o 
   5   4   6      127.92      135.17     23.39 o 
   6   4   6       38.84       58.88     27.17 o 
   7   4   6      125.48       35.85     52.60 o 
   8   4   6        0.32       -5.98     40.46 o 
 -10   5   6        0.32      -22.87     33.41 o 
  -9   5   6       42.68       81.22     28.01 o 
  -8   5   6      394.76      514.74     48.66 o 
  -7   5   6      579.74      681.14     80.03 o 
  -6   5   6        6.55      -22.67     21.41 o 
  -5   5   6      266.47      263.44     40.05 o 
  -4   5   6     1804.03     1739.78     98.18 o 
  -3   5   6      936.55      854.64     53.23 o 
  -2   5   6       18.18       -2.06     11.80 o 
  -1   5   6      135.04      154.23     15.36 o 
   0   5   6      272.52      306.58     27.80 o 
   1   5   6     2039.29     2187.26    107.74 o 
   2   5   6        2.69       12.97     10.54 o 
   3   5   6      184.11      189.47     25.27 o 
   4   5   6      250.41      267.23     30.53 o 
   5   5   6      828.09      851.36     64.37 o 
   6   5   6       32.84       27.60     21.75 o 
   7   5   6        1.29       19.12     25.17 o 
   8   5   6       13.88        2.53     33.55 o 
  -9   6   6       23.74        6.44     30.68 o 
  -8   6   6        2.59        1.98     27.16 o 
  -7   6   6      150.45      131.76     28.50 o 
  -6   6   6       52.27       13.19     20.82 o 
  -5   6   6        4.43      -22.79     15.20 o 
  -4   6   6       81.01       84.20     16.92 o 
  -3   6   6      104.71      110.81     17.89 o 
  -2   6   6        9.91       12.02     14.72 o 
  -1   6   6       65.39       71.95     15.90 o 
   0   6   6        9.63        4.09     12.41 o 
   1   6   6      367.98      394.90     27.01 o 
   2   6   6       54.47       33.59     18.43 o 
   3   6   6        7.49       19.43     18.23 o 
   4   6   6       14.68      -14.91     18.19 o 
   5   6   6       10.26       10.70     21.36 o 
   6   6   6        0.50       -5.91     22.15 o 
   7   6   6       21.07       40.24     27.95 o 
   8   6   6        0.19       78.09     63.32 o 
  -9   7   6        7.97       66.70     47.99 o 
  -8   7   6       25.21       99.45     37.82 o 
  -7   7   6        3.00        2.43     25.86 o 
  -6   7   6        5.96       30.23     24.68 o 
  -5   7   6       54.98       78.23     24.67 o 
  -4   7   6      222.83      253.51     55.39 o 
  -3   7   6      208.69      203.88     24.34 o 
  -2   7   6       17.18       31.30     16.48 o 
  -1   7   6        1.97       11.60     16.05 o 
   0   7   6      127.20      138.99     24.47 o 
   1   7   6      398.90      458.02     42.57 o 
   2   7   6        8.36       11.56     19.82 o 
   3   7   6        4.66       -6.72     20.97 o 
   4   7   6      283.14      311.76     37.79 o 
   5   7   6      109.91      124.55     29.88 o 
   6   7   6        1.71       46.22     29.05 o 
   7   7   6        3.88       -3.87     34.02 o 
  -8   8   6        0.25       47.88     54.37 o 
  -7   8   6       23.22      -31.57     27.19 o 
  -6   8   6        3.70        9.02     26.25 o 
  -5   8   6        3.57       17.91     23.11 o 
  -4   8   6        1.07       11.42     22.46 o 
  -3   8   6        4.07       -9.01     19.86 o 
  -2   8   6        2.85      -10.34     20.68 o 
  -1   8   6       45.86       36.45     21.88 o 
   0   8   6       57.47       69.34     23.75 o 
   1   8   6       30.88       59.91     30.65 o 
   2   8   6       43.21       66.72     30.88 o 
   3   8   6      106.18      129.88     36.71 o 
   4   8   6        5.86       37.32     26.10 o 
   5   8   6        0.31       31.30     36.74 o 
   6   8   6       23.66       -2.46     37.45 o 
  -6   9   6        0.64       29.34     44.64 o 
  -5   9   6       41.32       67.46     28.96 o 
  -4   9   6       76.31      110.91     29.59 o 
  -3   9   6        5.34       -4.06     29.55 o 
  -2   9   6       63.33       52.76     26.36 o 
  -1   9   6      244.50      251.63     36.12 o 
   0   9   6      153.42       94.31     29.91 o 
   1   9   6       55.55       74.20     33.81 o 
   2   9   6       44.24       47.52     33.75 o 
   3   9   6       54.32       81.80     52.20 o 
   4   9   6       13.86      -12.32     31.72 o 
   5   9   6        8.49       24.28     44.60 o 
  -4  10   6       20.25        5.72     47.97 o 
  -3  10   6        4.62      -22.35     42.62 o 
  -2  10   6       23.97       14.82     58.50 o 
  -1  10   6       97.29       99.72     34.03 o 
   0  10   6        0.65       73.61     65.96 o 
   1  10   6        0.45      -39.97     42.39 o 
   2  10   6        4.23        9.31     44.41 o 
   3  10   6       45.83       16.70     58.44 o 
 -11   1   7        0.04       12.44     34.75 o 
 -10   1   7        5.45       -8.72     28.16 o 
  -9   1   7      506.30      573.82     58.91 o 
  -8   1   7      872.80      865.95     55.18 o 
  -7   1   7       94.76      100.65     16.67 o 
  -6   1   7     1448.57     1410.68     88.69 o 
  -5   1   7     2967.10     2736.86    145.61 o 
  -4   1   7    11731.47    11794.04    560.05 o 
  -3   1   7      452.26      440.57     24.37 o 
  -2   1   7      118.54      126.28      9.52 o 
  -1   1   7     1268.28     1250.99     66.31 o 
   0   1   7     3312.18     3006.56    144.31 o 
   1   1   7      974.73      831.96     42.18 o 
   2   1   7     1915.82     2037.61     99.69 o 
   3   1   7      552.12      551.60     31.54 o 
   4   1   7     3170.19     3199.98    170.35 o 
   5   1   7      875.05      879.63     54.41 o 
   6   1   7      912.80      929.33     66.65 o 
   7   1   7        9.82       22.31     20.69 o 
   8   1   7       25.86       43.61     29.24 o 
   9   1   7      127.43       64.19     39.15 o 
 -11   2   7       93.69       79.92     37.71 o 
 -10   2   7      153.36      113.04     34.83 o 
  -9   2   7       62.85       99.81     29.92 o 
  -8   2   7        3.04       36.12     19.25 o 
  -7   2   7      783.09      851.40     53.25 o 
  -6   2   7       96.70       96.58     14.32 o 
  -5   2   7      563.57      709.28     39.13 o 
  -4   2   7     1353.99     1398.83     69.60 o 
  -3   2   7     1087.69      995.64     50.25 o 
  -2   2   7     1504.31     1475.03     72.16 o 
  -1   2   7        2.41        1.78      5.50 o 
   0   2   7     2716.72     2608.17    125.90 o 
   1   2   7      111.42      105.32     10.31 o 
   2   2   7      142.64      125.71     11.71 o 
   3   2   7       78.95       88.37     11.10 o 
   4   2   7      216.10      201.91     20.31 o 
   5   2   7        4.36      -11.02     12.62 o 
   6   2   7        3.29       13.23     17.76 o 
   7   2   7       19.28        3.23     30.83 o 
   8   2   7      132.72       75.16     31.26 o 
   9   2   7       14.52       22.52     31.33 o 
 -11   3   7       11.09       59.24     44.72 o 
 -10   3   7       24.03       13.20     33.07 o 
  -9   3   7      299.39      358.93     40.47 o 
  -8   3   7       42.25       50.20     21.00 o 
  -7   3   7       78.27       86.37     20.23 o 
  -6   3   7       11.09       15.06     16.95 o 
  -5   3   7     3697.21     3423.25    185.70 o 
  -4   3   7     1208.44     1134.87     64.90 o 
  -3   3   7     1984.70     1971.81     96.35 o 
  -2   3   7     1222.46     1187.63     59.38 o 
  -1   3   7     1044.78     1007.76     51.34 o 
   0   3   7      678.63      644.29     34.74 o 
   1   3   7        7.50       14.86      7.88 o 
   2   3   7      964.10      978.56     50.85 o 
   3   3   7      503.70      479.51     33.02 o 
   4   3   7      696.37      731.89     63.54 o 
   5   3   7      491.93      543.21     39.07 o 
   6   3   7      214.00      228.49     26.94 o 
   7   3   7        1.26      -21.39     23.90 o 
   8   3   7        6.98      -36.27     24.18 o 
   9   3   7       35.71       48.04     34.82 o 
 -10   4   7       34.40       22.57     33.32 o 
  -9   4   7        4.45       31.76     26.02 o 
  -8   4   7      147.51      208.54     36.67 o 
  -7   4   7      101.10      119.06     23.67 o 
  -6   4   7       33.27       33.62     20.45 o 
  -5   4   7       13.99       24.42     13.01 o 
  -4   4   7        7.75        8.92     11.18 o 
  -3   4   7      415.44      391.28     28.42 o 
  -2   4   7     2211.26     1988.45     97.14 o 
  -1   4   7      711.35      728.12     45.29 o 
   0   4   7     1102.29     1145.37     58.94 o 
   1   4   7       23.54       45.71     10.75 o 
   2   4   7     1556.87     1511.11     76.28 o 
   3   4   7      505.83      500.41     34.86 o 
   4   4   7      102.50      120.36     18.74 o 
   5   4   7       71.12       82.18     21.34 o 
   6   4   7       23.35       41.54     25.42 o 
   7   4   7        2.62      -22.46     64.16 o 
   8   4   7       49.14       13.41     39.67 o 
 -10   5   7       35.55       72.19     43.17 o 
  -9   5   7       39.40       71.92     29.80 o 
  -8   5   7      391.44      318.83     39.18 o 
  -7   5   7       29.64       71.52     24.46 o 
  -6   5   7       25.71       12.91     18.31 o 
  -5   5   7      254.08      228.11     29.94 o 
  -4   5   7      866.76      927.44     57.33 o 
  -3   5   7       20.70       34.54     12.95 o 
  -2   5   7      251.21      254.92     23.46 o 
  -1   5   7        2.01       -9.91     10.10 o 
   0   5   7     2175.50     2086.53    103.43 o 
   1   5   7      253.98      276.28     22.69 o 
   2   5   7        6.24      -16.94     11.29 o 
   3   5   7       20.34       23.11     17.33 o 
   4   5   7       40.81      -15.48     16.98 o 
   5   5   7       32.49       -4.44     19.34 o 
   6   5   7       14.87       14.76     22.09 o 
   7   5   7        1.52        6.63     25.79 o 
   8   5   7       67.65       11.96     38.57 o 
  -9   6   7       16.32       -5.87     29.94 o 
  -8   6   7       63.49       50.18     28.47 o 
  -7   6   7       89.80       79.10     26.19 o 
  -6   6   7      252.80      222.85     31.22 o 
  -5   6   7        4.52        4.08     17.15 o 
  -4   6   7      403.32      441.50     38.21 o 
  -3   6   7      636.11      630.22     50.00 o 
  -2   6   7     1325.48     1224.42     83.73 o 
  -1   6   7      307.83      333.43     29.17 o 
   0   6   7      233.86      310.86     23.90 o 
   1   6   7      672.56      741.58     45.23 o 
   2   6   7      380.41      473.12     42.63 o 
   3   6   7      190.77      186.56     26.94 o 
   4   6   7        0.76      -11.63     18.51 o 
   5   6   7       29.03       15.30     22.87 o 
   6   6   7       62.04       91.81     28.08 o 
   7   6   7        5.57       -3.58     27.81 o 
  -9   7   7        2.44        5.99     73.47 o 
  -8   7   7       16.88       37.72     28.92 o 
  -7   7   7       16.44       17.04     26.30 o 
  -6   7   7      106.46      145.66     29.40 o 
  -5   7   7        1.21       10.06     22.02 o 
  -4   7   7       78.12      119.52     23.33 o 
  -3   7   7      116.15       94.38     19.02 o 
  -2   7   7       17.61       35.89     18.09 o 
  -1   7   7       71.40       83.01     18.57 o 
   0   7   7       28.50       14.27     19.08 o 
   1   7   7       13.62       10.25     19.30 o 
   2   7   7      125.90      202.02     29.36 o 
   3   7   7       17.36       29.49     21.78 o 
   4   7   7       39.88       52.57     24.97 o 
   5   7   7        3.66       32.82     24.76 o 
   6   7   7        3.18       18.06     28.14 o 
   7   7   7        0.65       -5.10     34.03 o 
  -8   8   7       52.70       31.06     49.32 o 
  -7   8   7       46.09       53.25     32.29 o 
  -6   8   7       11.81       13.48     26.45 o 
  -5   8   7        3.11        3.92     23.17 o 
  -4   8   7       38.52       25.73     27.08 o 
  -3   8   7      190.90      224.02     50.08 o 
  -2   8   7       46.89       38.61     27.00 o 
  -1   8   7      240.61      204.12     44.22 o 
   0   8   7        1.00        6.67     21.94 o 
   1   8   7      234.16      207.64     39.55 o 
   2   8   7       83.91       57.63     30.14 o 
   3   8   7      165.74      140.60     36.49 o 
   4   8   7       16.44       10.24     37.49 o 
   5   8   7        0.87        3.71     27.62 o 
   6   8   7        0.69      -24.03     33.79 o 
  -6   9   7       41.22       57.11     35.85 o 
  -5   9   7       86.69       63.51     32.81 o 
  -4   9   7       13.50       41.29     38.10 o 
  -3   9   7       14.72       92.71     50.09 o 
  -2   9   7      364.27      302.51     54.29 o 
  -1   9   7      123.42      182.38     36.11 o 
   0   9   7        0.74      -38.35     25.56 o 
   1   9   7        9.39        8.98     36.53 o 
   2   9   7       27.57       55.32    106.54 o 
   3   9   7       17.23       17.65     43.54 o 
   4   9   7        8.90       25.33     45.12 o 
  -4  10   7        0.39      -48.24     42.75 o 
  -3  10   7        1.67       18.51     80.66 o 
  -2  10   7       84.65       71.61     48.55 o 
  -1  10   7       44.46       16.09     31.10 o 
   0  10   7        0.48       13.87     41.32 o 
   1  10   7       13.90      -42.56     36.37 o 
   2  10   7       61.80       84.17     47.44 o 
 -11   0   8      283.70      408.07     99.29 o 
 -10   0   8       48.28       82.70     54.07 o 
  -9   0   8        5.67       -6.22     25.82 o 
  -8   0   8      220.52      224.06     38.17 o 
  -7   0   8     2752.93     2543.12    178.08 o 
  -6   0   8      267.90      272.04     29.15 o 
  -5   0   8     2230.10     2163.27    149.71 o 
  -4   0   8      164.64      128.63     16.27 o 
  -3   0   8    32535.13    32848.75   2203.60 o 
  -2   0   8      199.88      233.71     24.51 o 
  -1   0   8       65.76       52.23      9.62 o 
   0   0   8    17522.53    17794.88   1193.25 o 
   1   0   8    11931.04    12109.08    810.20 o 
   2   0   8     4740.84     4921.33    333.21 o 
   3   0   8      847.42      880.19     66.01 o 
   4   0   8      187.35      192.48     24.56 o 
   5   0   8     2199.51     2549.35    332.54 o 
   6   0   8      323.52      350.35     70.58 o 
   7   0   8      170.32      155.39     36.13 o 
   8   0   8        4.17      -13.47     30.89 o 
   9   0   8        1.29       11.58     45.21 o 
 -11   1   8        2.08        3.77     31.90 o 
 -10   1   8       24.42       61.98     30.67 o 
  -9   1   8       28.81       40.69     26.21 o 
  -8   1   8       40.63       39.37     15.70 o 
  -7   1   8      195.70      190.61     21.26 o 
  -6   1   8       13.43       34.19     13.08 o 
  -5   1   8      364.94      349.12     24.50 o 
  -4   1   8      529.73      504.99     28.53 o 
  -3   1   8      999.60     1014.47     50.65 o 
  -2   1   8     2034.50     1960.41     95.08 o 
  -1   1   8       37.61       28.43      7.25 o 
   0   1   8        6.45        5.96      6.98 o 
   1   1   8      260.52      244.86     16.22 o 
   2   1   8     3601.26     3907.59    188.05 o 
   3   1   8     1351.05     1420.01     71.53 o 
   4   1   8      159.03      158.08     18.19 o 
   5   1   8      332.86      326.64     31.72 o 
   6   1   8     1502.00     1472.86    143.34 o 
   7   1   8       18.07      -11.49     19.18 o 
   8   1   8        0.31        7.11     22.13 o 
   9   1   8       32.15       34.77     29.69 o 
 -11   2   8        6.15       56.16     36.78 o 
 -10   2   8       11.90        0.50     31.12 o 
  -9   2   8      117.17      155.82     34.07 o 
  -8   2   8     1113.01     1169.06     81.92 o 
  -7   2   8     1001.47     1174.79     80.24 o 
  -6   2   8      466.70      515.95     34.13 o 
  -5   2   8      276.06      305.83     22.05 o 
  -4   2   8     2916.85     2949.85    142.80 o 
  -3   2   8     4393.27     4273.81    204.87 o 
  -2   2   8     5098.37     5093.73    243.59 o 
  -1   2   8     1414.19     1342.85     66.33 o 
   0   2   8     1787.08     1691.35     82.52 o 
   1   2   8     2026.76     1779.64     86.61 o 
   2   2   8     1710.59     1497.42     74.57 o 
   3   2   8       38.05       53.48     13.26 o 
   4   2   8     1720.17     1690.72     93.69 o 
   5   2   8       97.74      121.99     18.96 o 
   6   2   8     1119.66     1079.11     75.21 o 
   7   2   8       52.12       44.84     22.36 o 
   8   2   8       51.47       39.36     28.48 o 
   9   2   8       60.30       76.27     35.46 o 
 -11   3   8       21.36       79.32     37.61 o 
 -10   3   8       43.13       18.50     46.83 o 
  -9   3   8       12.57      -29.59     31.26 o 
  -8   3   8       54.77       53.50     21.89 o 
  -7   3   8      929.11      950.85     68.68 o 
  -6   3   8      865.53      900.76     55.61 o 
  -5   3   8       65.83       32.33     11.54 o 
  -4   3   8      601.11      763.17     40.47 o 
  -3   3   8      781.02      809.47     42.28 o 
  -2   3   8     3242.27     3261.53    156.84 o 
  -1   3   8      222.29      244.33     16.95 o 
   0   3   8     3718.95     3677.68    177.34 o 
   1   3   8     1072.72     1110.71     56.77 o 
   2   3   8      530.23      538.56     31.58 o 
   3   3   8     1062.84     1002.86     59.17 o 
   4   3   8      707.17      716.89     46.55 o 
   5   3   8       78.72      107.25     20.22 o 
   6   3   8      335.84      321.94     34.44 o 
   7   3   8       39.52       57.74     28.15 o 
   8   3   8       73.43       59.99     31.75 o 
 -10   4   8        0.93       18.09     42.78 o 
  -9   4   8        6.41       62.71     26.47 o 
  -8   4   8      258.80      269.88     34.19 o 
  -7   4   8      233.19      251.14     31.84 o 
  -6   4   8       87.31       56.99     18.48 o 
  -5   4   8       18.46        1.00     13.63 o 
  -4   4   8      501.54      555.01     39.48 o 
  -3   4   8     3198.86     3051.45    165.89 o 
  -2   4   8      622.93      650.90     36.46 o 
  -1   4   8     1240.99     1311.33     66.06 o 
   0   4   8     9391.39     9674.20    461.72 o 
   1   4   8      864.46      895.14     48.08 o 
   2   4   8      545.45      606.11     35.44 o 
   3   4   8      634.27      672.11     43.79 o 
   4   4   8      242.49      264.07     26.68 o 
   5   4   8      121.45       76.34     22.02 o 
   6   4   8        1.94        3.12     32.51 o 
   7   4   8        2.68      -51.66     34.44 o 
   8   4   8       79.77      110.29     48.35 o 
 -10   5   8       36.43       48.13     30.62 o 
  -9   5   8       85.50      164.19     34.95 o 
  -8   5   8       78.84       59.42     28.07 o 
  -7   5   8       99.40      148.86     28.15 o 
  -6   5   8      403.95      441.17     41.30 o 
  -5   5   8     1453.04     1383.64     80.64 o 
  -4   5   8      298.42      340.78     28.29 o 
  -3   5   8      344.94      396.09     30.43 o 
  -2   5   8      527.16      596.82     39.76 o 
  -1   5   8     2482.94     2440.86    129.73 o 
   0   5   8       36.96       44.69     12.41 o 
   1   5   8      390.59      429.45     28.63 o 
   2   5   8      344.90      380.42     30.01 o 
   3   5   8      960.80      960.46     59.08 o 
   4   5   8       32.73       -4.04     16.95 o 
   5   5   8        0.10        2.04     19.24 o 
   6   5   8       70.21       69.86     25.00 o 
   7   5   8      248.28      206.09     62.80 o 
   8   5   8       73.84      156.44     71.54 o 
  -9   6   8        0.21      -41.19     27.46 o 
  -8   6   8        0.12      -11.67     25.41 o 
  -7   6   8       53.84       56.25     24.91 o 
  -6   6   8       33.33       21.13     23.76 o 
  -5   6   8       96.35      116.77     27.09 o 
  -4   6   8        5.62      -15.23     13.35 o 
  -3   6   8       57.89       74.50     17.10 o 
  -2   6   8      218.55      207.20     22.81 o 
  -1   6   8       10.67        5.47     14.43 o 
   0   6   8      225.24      277.18     26.33 o 
   1   6   8      104.02      104.17     17.52 o 
   2   6   8        1.17       -0.33     17.54 o 
   3   6   8       49.61       42.98     20.84 o 
   4   6   8       20.71       26.20     21.60 o 
   5   6   8        8.46       29.01     29.31 o 
   6   6   8       11.74      -16.31     24.34 o 
   7   6   8        5.23        3.62     28.29 o 
  -9   7   8       16.58       17.98     65.12 o 
  -8   7   8        0.18        9.71     28.88 o 
  -7   7   8        3.52       46.43     27.64 o 
  -6   7   8      176.07      161.95     30.99 o 
  -5   7   8      314.37      351.94     71.99 o 
  -4   7   8      165.14      177.37     27.39 o 
  -3   7   8        5.42       12.23     16.09 o 
  -2   7   8      504.34      536.46     40.67 o 
  -1   7   8      414.68      508.80     44.11 o 
   0   7   8      250.56      274.48     45.34 o 
   1   7   8       11.15       24.41     22.42 o 
   2   7   8      185.33      229.30     31.08 o 
   3   7   8       96.95       77.04     25.06 o 
   4   7   8      243.34      295.60     43.61 o 
   5   7   8        2.28        1.61     24.71 o 
   6   7   8       15.16       -7.19     34.71 o 
  -8   8   8        8.71       36.09     45.78 o 
  -7   8   8       40.24       16.67     35.85 o 
  -6   8   8       22.01       60.61     34.76 o 
  -5   8   8        9.14      -23.91     23.79 o 
  -4   8   8       35.27       15.84     40.44 o 
  -3   8   8        5.75       23.29     19.73 o 
  -2   8   8        0.08        2.53     22.46 o 
  -1   8   8       99.98      141.29     31.23 o 
   0   8   8        5.22        6.02     27.83 o 
   1   8   8        1.49       10.55     32.16 o 
   2   8   8       83.32       31.90     55.04 o 
   3   8   8        1.52       41.08     40.86 o 
   4   8   8       17.43      -51.65     34.43 o 
   5   8   8        0.66       12.42     33.59 o 
  -6   9   8      199.16       91.47     50.93 o 
  -5   9   8       14.69       64.14     34.58 o 
  -4   9   8       36.40      -10.86     38.16 o 
  -3   9   8       36.01       -1.23     28.21 o 
  -2   9   8       83.34       83.63     31.78 o 
  -1   9   8       23.83        4.86     26.30 o 
   0   9   8       14.83       17.52     38.33 o 
   1   9   8       18.06       72.52     44.00 o 
   2   9   8       26.19       14.57     39.54 o 
   3   9   8       23.98       83.52     45.06 o 
   4   9   8       27.47       58.14     77.19 o 
  -4  10   8       14.49       -8.61     63.71 o 
  -3  10   8       18.33      -41.24     44.40 o 
  -2  10   8       19.03       19.71     32.83 o 
  -1  10   8        1.93       33.42     33.32 o 
   0  10   8       10.19      -62.22     41.48 o 
   1  10   8       37.34      -16.48     58.06 o 
   2  10   8       29.37      -69.17     46.11 o 
 -11   1   9       66.93      103.73     38.32 o 
 -10   1   9      249.61      297.02     44.60 o 
  -9   1   9        1.86       10.09     24.92 o 
  -8   1   9      829.65      856.68     54.73 o 
  -7   1   9     4047.73     3963.70    240.65 o 
  -6   1   9     1683.33     1651.52     90.69 o 
  -5   1   9     2058.07     1960.63     96.83 o 
  -4   1   9      463.09      425.91     25.09 o 
  -3   1   9     3599.81     3551.18    170.22 o 
  -2   1   9      395.08      368.36     20.92 o 
  -1   1   9     5149.35     4837.56    250.40 o 
   0   1   9      435.01      466.73     26.12 o 
   1   1   9     8871.32     9361.24    445.91 o 
   2   1   9     6952.62     7309.38    348.73 o 
   3   1   9      616.62      666.51     37.59 o 
   4   1   9       41.42       53.39     14.03 o 
   5   1   9     4587.01     4817.57    435.18 o 
   6   1   9      880.18      847.07     83.68 o 
   7   1   9       81.04      100.92     25.60 o 
   8   1   9        0.77      -13.94     26.99 o 
   9   1   9       51.43      121.75     34.48 o 
 -11   2   9       27.82      -36.44     36.54 o 
 -10   2   9       42.78       13.51     40.30 o 
  -9   2   9      122.69       84.64     26.06 o 
  -8   2   9       70.50       76.55     24.53 o 
  -7   2   9      131.78      132.01     31.73 o 
  -6   2   9     2252.98     2131.35    118.00 o 
  -5   2   9      227.12      220.28     17.70 o 
  -4   2   9      879.80      827.69     43.65 o 
  -3   2   9     3298.27     3512.11    169.04 o 
  -2   2   9      297.70      331.63     20.23 o 
  -1   2   9      700.92      626.27     37.03 o 
   0   2   9     3191.61     3125.78    150.59 o 
   1   2   9     3596.11     3929.20    206.13 o 
   2   2   9        3.94       12.93      8.68 o 
   3   2   9       10.81       -1.88     18.06 o 
   4   2   9      931.84      926.39     56.26 o 
   5   2   9        4.27       13.65     14.28 o 
   6   2   9      139.51      115.39     23.96 o 
   7   2   9       40.35       75.45     26.05 o 
   8   2   9       10.54       53.89     31.02 o 
 -11   3   9       46.56       76.30     38.14 o 
 -10   3   9       14.55       27.28     29.49 o 
  -9   3   9      153.77      106.16     26.19 o 
  -8   3   9      627.03      663.95     54.85 o 
  -7   3   9       53.71       65.85     22.58 o 
  -6   3   9     1295.79     1350.42     78.54 o 
  -5   3   9     1413.04     1456.07     82.75 o 
  -4   3   9      490.65      544.32     30.96 o 
  -3   3   9     1273.73     1185.32     59.75 o 
  -2   3   9     2839.91     2969.19    143.56 o 
  -1   3   9     1940.67     1875.48     91.85 o 
   0   3   9     2884.23     2961.34    143.64 o 
   1   3   9      421.85      398.71     25.03 o 
   2   3   9     1300.79     1306.64     73.62 o 
   3   3   9       68.09       69.13     15.12 o 
   4   3   9        3.89       14.60     13.21 o 
   5   3   9       21.61       29.64     16.12 o 
   6   3   9      378.80      389.61     38.77 o 
   7   3   9       93.06      103.26     31.36 o 
   8   3   9        4.57      -20.01     31.39 o 
 -11   4   9        2.60      107.89     64.35 o 
 -10   4   9       37.37       15.83     34.11 o 
  -9   4   9      552.07      535.39     50.83 o 
  -8   4   9       68.78       71.28     28.16 o 
  -7   4   9      137.92      149.55     39.41 o 
  -6   4   9      444.86      446.07     39.32 o 
  -5   4   9     1768.58     1742.96     98.40 o 
  -4   4   9     2855.01     2748.13    149.88 o 
  -3   4   9      521.46      516.66     30.25 o 
  -2   4   9     2612.36     2604.44    126.36 o 
  -1   4   9    15516.65    15646.57    744.59 o 
   0   4   9     2681.52     2529.91    124.29 o 
   1   4   9     1442.02     1415.56     72.22 o 
   2   4   9      119.24      136.17     17.55 o 
   3   4   9      348.55      396.68     30.28 o 
   4   4   9       82.06       93.41     17.95 o 
   5   4   9       96.31       78.23     32.22 o 
   6   4   9        2.21      -16.45     39.51 o 
   7   4   9       40.19       39.68     39.90 o 
   8   4   9       43.84        7.15     46.18 o 
 -10   5   9       52.30      100.64     34.34 o 
  -9   5   9        9.25       33.63     28.31 o 
  -8   5   9       60.22       28.49     23.44 o 
  -7   5   9      154.41      259.33     41.42 o 
  -6   5   9       56.22       80.41     21.00 o 
  -5   5   9        1.94       10.29     14.28 o 
  -4   5   9        9.08        3.80     12.47 o 
  -3   5   9        7.26       31.91     18.39 o 
  -2   5   9      618.27      595.87     40.48 o 
  -1   5   9      488.49      487.46     30.92 o 
   0   5   9      874.52      916.69     50.37 o 
   1   5   9      194.48      222.52     19.95 o 
   2   5   9      411.01      455.63     33.71 o 
   3   5   9      791.15      766.14     51.94 o 
   4   5   9       39.38       30.95     18.96 o 
   5   5   9        7.34       -2.13     29.18 o 
   6   5   9       13.16        9.30     24.10 o 
   7   5   9        6.19        8.53     30.24 o 
  -9   6   9       36.23       70.60     31.13 o 
  -8   6   9      125.95      149.93     32.75 o 
  -7   6   9       25.17       13.91     23.02 o 
  -6   6   9      146.40      154.24     28.90 o 
  -5   6   9      669.57      672.18     55.49 o 
  -4   6   9      329.02      385.44     32.35 o 
  -3   6   9        3.94       -1.19     13.89 o 
  -2   6   9      201.31      228.53     24.24 o 
  -1   6   9     1257.66     1372.40     85.93 o 
   0   6   9      849.30     1093.23     59.55 o 
   1   6   9      163.13      196.65     21.95 o 
   2   6   9        1.12       -9.38     17.75 o 
   3   6   9      282.65      298.60     34.45 o 
   4   6   9       47.08       79.89     23.71 o 
   5   6   9        6.60       49.20     24.58 o 
   6   6   9        0.02      -25.24     24.62 o 
   7   6   9      144.66      174.95     42.16 o 
  -9   7   9       27.49        3.85     66.53 o 
  -8   7   9        9.58      -26.09     41.42 o 
  -7   7   9       16.80       76.45     34.48 o 
  -6   7   9        1.53      -46.83     31.22 o 
  -5   7   9       90.23       70.91     25.85 o 
  -4   7   9        6.59       17.91     22.28 o 
  -3   7   9        0.91       -6.75     29.64 o 
  -2   7   9        5.91       41.16     20.42 o 
  -1   7   9      657.31      727.39     56.86 o 
   0   7   9      200.91      202.57     29.51 o 
   1   7   9       23.02       46.68     71.86 o 
   2   7   9        2.39       24.40     20.42 o 
   3   7   9      129.97       95.81     31.17 o 
   4   7   9       47.04       68.67     32.20 o 
   5   7   9        4.13       32.36     46.47 o 
   6   7   9        9.77        8.76     32.78 o 
  -8   8   9       78.21       86.75     49.31 o 
  -7   8   9       26.93       15.28     33.32 o 
  -6   8   9       59.32       38.76     32.48 o 
  -5   8   9       41.79       32.62     36.47 o 
  -4   8   9       30.93      -19.70     24.25 o 
  -3   8   9       31.40       31.37     22.14 o 
  -2   8   9      246.65      197.56     33.00 o 
  -1   8   9       17.53       -0.75     24.16 o 
   0   8   9       70.78       73.24     28.25 o 
   1   8   9       13.94       -5.89     45.28 o 
   2   8   9        1.15      -14.45     57.09 o 
   3   8   9       49.50       77.00     72.96 o 
   4   8   9       35.51       44.56     32.14 o 
   5   8   9       19.13       17.26     34.55 o 
  -6   9   9      150.21      188.34     42.49 o 
  -5   9   9        0.67      -12.70     38.32 o 
  -4   9   9       38.44       20.94     88.05 o 
  -3   9   9      287.19      296.83     46.01 o 
  -2   9   9       28.90        0.35     27.72 o 
  -1   9   9        6.00       50.02     32.26 o 
   0   9   9       30.63        2.31     35.67 o 
   1   9   9       88.67      107.35     56.71 o 
   2   9   9       12.09       36.73     50.09 o 
   3   9   9        4.48       71.27     47.27 o 
   4   9   9       12.90       53.05     60.24 o 
  -4  10   9       21.51      -47.65     56.90 o 
  -3  10   9       33.65        7.33     77.90 o 
  -2  10   9       48.22       46.54     35.33 o 
  -1  10   9        4.00       -9.78     70.64 o 
   0  10   9        0.59       -7.38     42.93 o 
   1  10   9        0.84        9.88     42.53 o 
 -11   0  10       33.60      -42.77     52.15 o 
 -10   0  10      305.26      306.45     54.78 o 
  -9   0  10      627.81      724.69     79.77 o 
  -8   0  10       62.44       85.58     26.92 o 
  -7   0  10      345.61      361.78     36.95 o 
  -6   0  10     1914.96     2024.99    142.11 o 
  -5   0  10     5708.95     5486.95    372.37 o 
  -4   0  10      223.26      261.98     27.05 o 
  -3   0  10        4.66        9.11      8.38 o 
  -2   0  10    12952.49    12895.01    867.08 o 
  -1   0  10     9975.79     9823.81    660.35 o 
   0   0  10      207.61      164.87     18.20 o 
   1   0  10      974.29     1040.49     75.22 o 
   2   0  10     2105.43     1869.14    130.84 o 
   3   0  10     2662.41     2769.21    191.66 o 
   4   0  10     1011.71     1038.86     98.11 o 
   5   0  10     1987.74     2390.55    208.13 o 
   6   0  10      293.10      211.69     41.67 o 
   7   0  10      721.95      701.18    121.64 o 
   8   0  10      316.40      308.15     57.31 o 
 -11   1  10       31.69       25.67     33.62 o 
 -10   1  10       23.85       11.69     27.74 o 
  -9   1  10       18.88       11.83     23.93 o 
  -8   1  10       13.07       15.32     14.91 o 
  -7   1  10       14.48       52.74     15.32 o 
  -6   1  10      335.08      360.79     28.68 o 
  -5   1  10        6.79       20.25      9.15 o 
  -4   1  10      172.26      164.15     13.64 o 
  -3   1  10     2639.64     2702.81    130.84 o 
  -2   1  10       62.36       72.38      9.90 o 
  -1   1  10       99.90      111.54     15.20 o 
   0   1  10      811.88      778.04     40.35 o 
   1   1  10     2311.86     2561.48    124.82 o 
   2   1  10      215.51      245.05     18.42 o 
   3   1  10       72.05       75.65     12.60 o 
   4   1  10      100.15      133.50     18.54 o 
   5   1  10       85.36       93.07     21.28 o 
   6   1  10       22.28       10.04     19.72 o 
   7   1  10        7.38       16.95     22.17 o 
   8   1  10        0.05       -2.25     25.31 o 
 -11   2  10       99.94      104.72     47.05 o 
 -10   2  10      500.72      568.00     74.00 o 
  -9   2  10       82.57      126.37     30.56 o 
  -8   2  10      628.88      631.97     62.61 o 
  -7   2  10     4667.84     4423.79    264.24 o 
  -6   2  10     1750.52     1704.63     85.42 o 
  -5   2  10     1792.94     1777.37     88.17 o 
  -4   2  10      125.93      170.62     14.15 o 
  -3   2  10     1004.38     1109.55     55.91 o 
  -2   2  10     8126.19     8140.24    419.84 o 
  -1   2  10     1504.01     1345.43     72.54 o 
   0   2  10     5060.84     4986.42    239.03 o 
   1   2  10        9.48       25.24     10.23 o 
   2   2  10      244.14      250.27     18.69 o 
   3   2  10     2044.39     2042.59    111.56 o 
   4   2  10      438.95      465.71     43.93 o 
   5   2  10      175.01      133.48     23.18 o 
   6   2  10       31.43       35.12     31.68 o 
   7   2  10      144.96      144.92     28.71 o 
   8   2  10       57.36       91.01     34.93 o 
 -11   3  10      101.07       85.22     37.86 o 
 -10   3  10        3.03       -9.55     51.27 o 
  -9   3  10      410.06      459.17     45.54 o 
  -8   3  10      921.15      978.86     91.19 o 
  -7   3  10      232.40      282.32     31.54 o 
  -6   3  10      642.72      715.73     56.02 o 
  -5   3  10      421.88      458.92     32.77 o 
  -4   3  10     1834.88     1774.95     87.81 o 
  -3   3  10       81.82       72.62     10.18 o 
  -2   3  10      275.59      278.45     19.17 o 
  -1   3  10      578.87      715.94     39.05 o 
   0   3  10     1334.66     1285.85     65.08 o 
   1   3  10     1897.32     1852.57     92.07 o 
   2   3  10       17.56        9.78     11.50 o 
   3   3  10       72.66       84.95     17.08 o 
   4   3  10      468.48      459.33     34.74 o 
   5   3  10      156.75      164.42     22.45 o 
   6   3  10       41.75       27.60     23.14 o 
   7   3  10        0.12      -17.16     24.60 o 
   8   3  10        1.20      -35.85     28.82 o 
 -11   4  10       14.96       92.32     50.14 o 
 -10   4  10       36.56       31.11     28.80 o 
  -9   4  10      400.93      377.54     42.43 o 
  -8   4  10       97.64      130.57     26.90 o 
  -7   4  10       79.22       81.08     33.83 o 
  -6   4  10      507.38      497.68     40.19 o 
  -5   4  10       28.88       47.44     14.29 o 
  -4   4  10      507.13      525.84     36.36 o 
  -3   4  10       20.53       19.13      9.65 o 
  -2   4  10       30.05       27.64     10.09 o 
  -1   4  10       45.00       27.21     10.76 o 
   0   4  10       11.48       18.69     16.40 o 
   1   4  10     1202.70     1170.59     59.98 o 
   2   4  10      372.15      359.57     28.45 o 
   3   4  10        5.19        0.38     13.23 o 
   4   4  10       49.68       73.03     17.62 o 
   5   4  10       65.30       94.64     23.77 o 
   6   4  10        8.75      -18.64     28.36 o 
   7   4  10       59.55       95.63     48.68 o 
 -10   5  10        2.90       29.01     31.33 o 
  -9   5  10        2.24       68.78     30.48 o 
  -8   5  10      530.99      605.69     64.46 o 
  -7   5  10      449.24      447.41     42.44 o 
  -6   5  10        0.55      -11.63     16.43 o 
  -5   5  10       24.73       48.82     15.63 o 
  -4   5  10      593.41      589.09     44.26 o 
  -3   5  10     2007.95     1834.51    103.22 o 
  -2   5  10      199.16      228.40     22.30 o 
  -1   5  10      717.19      722.16     44.46 o 
   0   5  10     1009.39     1066.72     57.25 o 
   1   5  10     1492.85     1617.45     82.50 o 
   2   5  10      291.78      297.46     26.73 o 
   3   5  10      102.88      113.68     19.53 o 
   4   5  10      316.29      287.08     33.61 o 
   5   5  10      145.76      170.45     37.08 o 
   6   5  10        6.21       46.20     26.49 o 
   7   5  10       24.90       19.49     33.23 o 
  -9   6  10        6.75       60.07     40.54 o 
  -8   6  10       90.19       95.46     37.00 o 
  -7   6  10        2.30       23.58     32.16 o 
  -6   6  10        5.72      -14.04     22.42 o 
  -5   6  10      134.93      145.13     23.94 o 
  -4   6  10      156.63      180.17     25.55 o 
  -3   6  10      104.30      156.38     24.21 o 
  -2   6  10      124.94      154.64     34.15 o 
  -1   6  10       73.39       67.24     18.87 o 
   0   6  10        8.91        7.07     14.01 o 
   1   6  10      831.15      832.33     53.80 o 
   2   6  10        0.54      -10.56     18.86 o 
   3   6  10       94.50       60.09     21.49 o 
   4   6  10       74.28       71.98     33.32 o 
   5   6  10       28.66       29.82     30.68 o 
   6   6  10        3.07      -40.56     52.82 o 
  -9   7  10       64.77       72.31     73.34 o 
  -8   7  10       64.55       52.93     45.02 o 
  -7   7  10      151.83      172.40     39.68 o 
  -6   7  10       52.94       74.71     28.52 o 
  -5   7  10       99.70       93.57     26.53 o 
  -4   7  10      590.25      625.90     51.61 o 
  -3   7  10      149.71      199.81     35.19 o 
  -2   7  10      113.11      112.08     23.76 o 
  -1   7  10     1112.88     1175.99     81.82 o 
   0   7  10      186.38      178.06     32.98 o 
   1   7  10      232.92      239.36     47.46 o 
   2   7  10        9.20       -6.10     25.57 o 
   3   7  10       52.66       51.50     30.44 o 
   4   7  10        6.83       -4.49     30.46 o 
   5   7  10       89.06       98.11     36.71 o 
   6   7  10       98.40       80.33     71.09 o 
  -8   8  10        4.70       49.92     49.04 o 
  -7   8  10       60.80       26.47     36.21 o 
  -6   8  10       26.01       83.68     43.04 o 
  -5   8  10       61.36       89.15     32.97 o 
  -4   8  10        5.11       -5.08     21.15 o 
  -3   8  10       12.63       -7.37     21.08 o 
  -2   8  10      264.35      270.20     35.21 o 
  -1   8  10       14.46       26.12     26.98 o 
   0   8  10        3.82       13.55     38.08 o 
   1   8  10        2.57      -42.50     28.33 o 
   2   8  10       15.73       40.50     40.08 o 
   3   8  10       11.92       -4.94     38.16 o 
   4   8  10        0.03      -23.28     63.05 o 
   5   8  10        1.52       13.43     46.52 o 
  -6   9  10        4.19       10.73     34.26 o 
  -5   9  10        0.05       32.08     83.68 o 
  -4   9  10       22.94       10.87     28.72 o 
  -3   9  10       77.04       55.13     31.95 o 
  -2   9  10       14.97       -5.75     27.62 o 
  -1   9  10       24.54       -0.46     29.33 o 
   0   9  10       32.05       33.44     39.87 o 
   1   9  10       25.71       14.23     39.11 o 
   2   9  10       12.64      138.31     47.72 o 
   3   9  10        0.33        9.44    109.37 o 
  -4  10  10       14.99       22.09     58.06 o 
  -3  10  10        2.63      -33.59     58.70 o 
  -2  10  10        2.75      -22.09     30.37 o 
  -1  10  10       16.41       58.95     46.84 o 
   0  10  10        0.15       71.11     47.69 o 
   1  10  10        0.15       32.88     60.63 o 
 -11   1  11        1.28       35.97     33.72 o 
 -10   1  11       58.61       92.08     32.15 o 
  -9   1  11      919.34     1211.67    118.96 o 
  -8   1  11      315.61      371.91     34.21 o 
  -7   1  11     1103.23     1136.51     60.42 o 
  -6   1  11       45.61       47.37     13.05 o 
  -5   1  11     5283.94     5013.95    263.30 o 
  -4   1  11     7096.30     6938.53    330.68 o 
  -3   1  11     3802.25     3863.73    185.25 o 
  -2   1  11     1251.49     1269.91     68.91 o 
  -1   1  11     2797.11     2715.55    158.33 o 
   0   1  11     1179.73     1079.70     58.74 o 
   1   1  11      154.67      159.83     13.96 o 
   2   1  11        0.01        7.40      9.29 o 
   3   1  11       89.99       70.50     12.87 o 
   4   1  11      874.12      851.08     53.50 o 
   5   1  11      300.65      366.32     35.80 o 
   6   1  11      436.00      555.90     49.23 o 
   7   1  11       97.92       50.11     24.08 o 
   8   1  11        6.88       12.03     27.18 o 
 -11   2  11        1.68       -6.27     31.58 o 
 -10   2  11       23.54       51.52     27.37 o 
  -9   2  11       22.36       81.74     23.18 o 
  -8   2  11      298.56      266.26     44.05 o 
  -7   2  11      259.53      251.84     24.78 o 
  -6   2  11      128.37      129.74     15.34 o 
  -5   2  11       16.92        5.72     10.42 o 
  -4   2  11      124.41      208.12     19.33 o 
  -3   2  11      473.19      510.82     29.20 o 
  -2   2  11     1442.93     1469.29     79.44 o 
  -1   2  11      295.63      335.23     23.93 o 
   0   2  11      116.10      151.61     13.07 o 
   1   2  11        7.49       -5.79      7.86 o 
   2   2  11      841.01      812.34     44.65 o 
   3   2  11       41.45       20.03     13.25 o 
   4   2  11        9.58       -5.71     13.56 o 
   5   2  11        0.79        6.37     21.89 o 
   6   2  11        8.28       19.35     20.82 o 
   7   2  11       75.49       82.64     26.68 o 
   8   2  11       15.44       19.68     33.34 o 
 -11   3  11       76.14      143.95     38.66 o 
 -10   3  11       79.35       69.70     31.10 o 
  -9   3  11      221.82      273.20     44.29 o 
  -8   3  11      873.83      874.84     77.62 o 
  -7   3  11       49.63       72.99     19.97 o 
  -6   3  11       13.21       23.11     12.93 o 
  -5   3  11      886.13     1024.39     61.65 o 
  -4   3  11     2673.95     2442.89    119.58 o 
  -3   3  11      128.59      122.66     13.82 o 
  -2   3  11       11.59       13.21      9.37 o 
  -1   3  11       59.24       63.88     10.37 o 
   0   3  11     1721.62     1793.46     89.33 o 
   1   3  11       69.22       72.85     11.94 o 
   2   3  11       55.41       55.09     20.92 o 
   3   3  11        2.79       -8.32     12.86 o 
   4   3  11      685.54      597.14     58.04 o 
   5   3  11       88.92       65.73     19.39 o 
   6   3  11       11.75       37.67     22.28 o 
   7   3  11        4.84       27.08     30.18 o 
   8   3  11        8.55      -24.57     34.54 o 
 -10   4  11      122.25       79.13     48.70 o 
  -9   4  11      165.72      203.97     35.52 o 
  -8   4  11       94.94       92.80     42.70 o 
  -7   4  11      267.55      376.86     38.28 o 
  -6   4  11      224.50      234.37     32.69 o 
  -5   4  11       29.09       58.66     16.00 o 
  -4   4  11      756.59      743.72     48.97 o 
  -3   4  11     1242.64     1174.05     60.67 o 
  -2   4  11     1065.72      995.84     52.62 o 
  -1   4  11      446.23      482.70     30.26 o 
   0   4  11      765.88      795.98     44.55 o 
   1   4  11      130.74      161.35     18.62 o 
   2   4  11      551.42      582.60     39.35 o 
   3   4  11      141.23      128.27     21.45 o 
   4   4  11       41.79       68.51     17.75 o 
   5   4  11        3.15      -21.71     16.31 o 
   6   4  11       41.07       49.88     37.73 o 
   7   4  11       15.20       -6.19     39.72 o 
 -10   5  11        0.28       20.60     36.15 o 
  -9   5  11        0.26       35.09     49.58 o 
  -8   5  11       97.33       74.11     36.54 o 
  -7   5  11       32.18       29.70     23.36 o 
  -6   5  11      171.81      161.90     30.28 o 
  -5   5  11      279.89      272.08     29.75 o 
  -4   5  11      128.76      135.56     21.79 o 
  -3   5  11      140.02      118.60     20.38 o 
  -2   5  11        8.82       10.73     19.45 o 
  -1   5  11       14.70       -5.45     12.75 o 
   0   5  11      307.43      385.03     30.37 o 
   1   5  11       27.02       18.97     14.29 o 
   2   5  11       31.97       21.78     14.97 o 
   3   5  11       47.80       44.62     16.10 o 
   4   5  11       75.90       41.64     20.85 o 
   5   5  11       20.63       21.42     33.16 o 
   6   5  11        4.23       54.86     36.57 o 
   7   5  11        2.36      102.90     50.56 o 
  -9   6  11       22.65        2.58     36.39 o 
  -8   6  11        3.57      -39.14     30.70 o 
  -7   6  11      193.87      141.72     41.34 o 
  -6   6  11       29.61       63.67     26.38 o 
  -5   6  11        9.85       14.27     19.67 o 
  -4   6  11        2.51        9.36     17.56 o 
  -3   6  11      388.85      495.26     42.99 o 
  -2   6  11      297.10      341.18     33.71 o 
  -1   6  11      656.08      759.11     57.39 o 
   0   6  11     1244.48     1267.02     72.92 o 
   1   6  11      127.18      164.75     35.61 o 
   2   6  11      471.28      490.38     53.27 o 
   3   6  11      362.75      312.70     42.42 o 
   4   6  11       61.57       43.01     29.46 o 
   5   6  11       21.30       10.08     29.45 o 
   6   6  11        0.83      -16.45     32.83 o 
  -9   7  11        1.57       25.56     73.98 o 
  -8   7  11        1.51      -39.42     33.25 o 
  -7   7  11       28.85       17.17     37.50 o 
  -6   7  11       33.36       -9.93     26.21 o 
  -5   7  11       26.36      -25.83     21.93 o 
  -4   7  11       31.07      -14.05     17.86 o 
  -3   7  11        7.83       35.57     20.25 o 
  -2   7  11      470.42      507.38     57.82 o 
  -1   7  11      280.46      271.65     31.13 o 
   0   7  11       41.85       64.75     25.72 o 
   1   7  11       42.78       50.10     45.21 o 
   2   7  11       25.73      -33.71     43.67 o 
   3   7  11       44.65       23.89     28.97 o 
   4   7  11       25.14        0.75     30.87 o 
   5   7  11       13.60      -12.75     49.49 o 
  -8   8  11        0.17      -34.42     65.51 o 
  -7   8  11       10.40       18.69     35.89 o 
  -6   8  11      171.68      272.60     58.07 o 
  -5   8  11       54.68       90.52     30.30 o 
  -4   8  11        0.14        6.12     31.05 o 
  -3   8  11       59.85       79.98     24.73 o 
  -2   8  11      449.75      423.32     61.66 o 
  -1   8  11       11.18        7.47     25.34 o 
   0   8  11        3.01        6.37     44.38 o 
   1   8  11       39.57       32.80     61.78 o 
   2   8  11        9.90       14.84     40.14 o 
   3   8  11        9.26       41.08     39.74 o 
   4   8  11        7.44      -15.83     34.52 o 
  -6   9  11       47.36      -29.82     41.99 o 
  -5   9  11        9.53       64.77     33.24 o 
  -4   9  11        7.38       47.40     30.01 o 
  -3   9  11        1.09       32.43     32.59 o 
  -2   9  11       82.62       71.55     31.77 o 
  -1   9  11        0.50       51.05     38.52 o 
   0   9  11        0.44       35.64     41.83 o 
   1   9  11        0.24      -51.83     34.56 o 
   2   9  11       29.54       67.68     43.94 o 
   3   9  11       11.81       43.29     63.97 o 
  -4  10  11        0.21      -72.31     53.69 o 
  -3  10  11        3.06       32.97     40.01 o 
  -2  10  11       25.41       27.07     33.59 o 
  -1  10  11       12.19      -27.19     40.40 o 
   0  10  11        9.25      104.30     66.28 o 
 -11   0  12      165.76      117.40     69.36 o 
 -10   0  12      123.55      177.64     67.05 o 
  -9   0  12        1.83      -32.52     25.58 o 
  -8   0  12     2346.03     2100.49    237.43 o 
  -7   0  12     1408.45     1309.89     96.84 o 
  -6   0  12      513.57      591.47     49.72 o 
  -5   0  12        8.74       19.42     17.46 o 
  -4   0  12     4046.15     4243.04    289.18 o 
  -3   0  12     9775.89     9934.68    669.08 o 
  -2   0  12     5588.80     6096.38    412.27 o 
  -1   0  12      573.58      572.17     44.71 o 
   0   0  12      934.14      939.68     68.80 o 
   1   0  12      661.72      566.56     46.34 o 
   2   0  12      291.57      283.60     29.58 o 
   3   0  12       83.84       69.12     19.06 o 
   4   0  12      761.33      755.28     97.42 o 
   5   0  12      158.38      194.18     64.80 o 
   6   0  12     1314.13     1350.07    195.23 o 
   7   0  12       94.61      105.87     40.69 o 
   8   0  12       38.27       71.13     42.67 o 
 -11   1  12        7.40      -27.26     31.61 o 
 -10   1  12       55.74       71.70     29.27 o 
  -9   1  12        8.03       -1.49     41.71 o 
  -8   1  12       10.71       15.69     13.56 o 
  -7   1  12       22.05       10.45     16.08 o 
  -6   1  12      187.52      203.61     19.75 o 
  -5   1  12        8.37        9.76      9.19 o 
  -4   1  12     1251.01     1348.58     67.71 o 
  -3   1  12      417.19      489.64     28.24 o 
  -2   1  12      665.22      759.97     44.47 o 
  -1   1  12        2.35        2.49      8.59 o 
   0   1  12      146.12      158.50     17.06 o 
   1   1  12       37.95       56.56     10.35 o 
   2   1  12      255.75      346.15     36.77 o 
   3   1  12       18.84       30.49     13.63 o 
   4   1  12       75.20      104.15     17.85 o 
   5   1  12     1262.06     1452.23    118.48 o 
   6   1  12       87.62       82.48     27.45 o 
   7   1  12        2.50       -3.61     24.22 o 
   8   1  12        9.62        1.08     28.15 o 
 -11   2  12       71.65       92.59     48.50 o 
 -10   2  12       14.09       -0.19     24.05 o 
  -9   2  12       77.16      127.51     44.48 o 
  -8   2  12      183.00      200.89     31.05 o 
  -7   2  12      964.49     1032.37     77.37 o 
  -6   2  12      400.50      383.56     26.09 o 
  -5   2  12       74.70       74.38     12.04 o 
  -4   2  12       60.55       86.28     11.22 o 
  -3   2  12     9030.83     8696.85    414.26 o 
  -2   2  12      977.64      945.29     53.56 o 
  -1   2  12      191.96      178.67     16.98 o 
   0   2  12     1008.45     1028.49     58.26 o 
   1   2  12     3326.78     3385.02    163.80 o 
   2   2  12     1051.18     1101.87     57.92 o 
   3   2  12      163.35      168.73     20.33 o 
   4   2  12        5.42      -20.45     13.63 o 
   5   2  12      372.71      471.51     42.12 o 
   6   2  12       49.01       -5.23     20.82 o 
   7   2  12       35.14       21.26     24.59 o 
   8   2  12        0.12      -25.87     31.18 o 
 -11   3  12        0.56       17.47     36.84 o 
 -10   3  12       44.65       32.49     27.49 o 
  -9   3  12       25.93       49.52     24.62 o 
  -8   3  12       73.93       81.86     23.11 o 
  -7   3  12      201.82      169.87     21.42 o 
  -6   3  12       91.01      105.26     17.51 o 
  -5   3  12     1512.75     1458.93     83.10 o 
  -4   3  12      332.03      308.12     21.21 o 
  -3   3  12       40.07       48.99     11.99 o 
  -2   3  12      777.12      823.04     48.89 o 
  -1   3  12      693.91      655.49     40.95 o 
   0   3  12      181.78      183.39     16.18 o 
   1   3  12      173.61      171.46     18.58 o 
   2   3  12      362.34      382.26     37.93 o 
   3   3  12     1181.63     1180.84     77.42 o 
   4   3  12       26.84       44.75     17.19 o 
   5   3  12        6.26       -4.64     18.18 o 
   6   3  12       18.64        0.58     20.66 o 
   7   3  12       30.93       -8.54     30.14 o 
 -10   4  12        9.96       92.65     47.97 o 
  -9   4  12        0.04       46.63     29.19 o 
  -8   4  12      215.29      240.88     38.01 o 
  -7   4  12      186.70      211.44     34.56 o 
  -6   4  12      117.76      117.89     21.73 o 
  -5   4  12      306.64      248.35     27.49 o 
  -4   4  12      483.94      551.17     42.86 o 
  -3   4  12     1032.72     1080.18     62.58 o 
  -2   4  12      428.14      462.36     32.33 o 
  -1   4  12      572.62      600.51     41.71 o 
   0   4  12       27.93       44.83     18.83 o 
   1   4  12      767.58      736.00     45.41 o 
   2   4  12      154.38      154.00     19.77 o 
   3   4  12      234.18      237.16     44.65 o 
   4   4  12      108.27       93.96     25.69 o 
   5   4  12        2.50        3.43     18.12 o 
   6   4  12       62.23       80.22     47.59 o 
   7   4  12       14.00      -74.29     61.27 o 
 -10   5  12      111.72       89.88     42.30 o 
  -9   5  12       98.08       80.50     38.47 o 
  -8   5  12       49.19       67.10     37.80 o 
  -7   5  12       22.42       -1.53     23.13 o 
  -6   5  12      801.11      869.25     64.34 o 
  -5   5  12      600.52      597.02     47.98 o 
  -4   5  12       32.74       40.10     17.25 o 
  -3   5  12       43.89       63.34     18.40 o 
  -2   5  12     1271.27     1219.11     80.57 o 
  -1   5  12      313.07      383.78     30.01 o 
   0   5  12     1001.74     1055.79     63.44 o 
   1   5  12      113.03       94.96     20.72 o 
   2   5  12      229.30      227.11     28.20 o 
   3   5  12      552.37      465.44     51.76 o 
   4   5  12      471.85      367.78     46.98 o 
   5   5  12        3.62      -24.25     30.06 o 
   6   5  12       29.42       42.20     39.83 o 
  -9   6  12        0.82        7.57     35.94 o 
  -8   6  12        0.07      -46.26     40.46 o 
  -7   6  12       17.39        6.74     26.21 o 
  -6   6  12        9.76       52.18     26.52 o 
  -5   6  12       27.06        2.24     17.36 o 
  -4   6  12       51.78       57.15     20.09 o 
  -3   6  12      130.32      108.85     25.60 o 
  -2   6  12      229.90      234.34     29.20 o 
  -1   6  12       66.84       53.94     27.40 o 
   0   6  12      788.84      796.65     51.76 o 
   1   6  12      121.21       84.12     21.82 o 
   2   6  12      254.30      258.78     39.68 o 
   3   6  12      116.13      105.36     32.56 o 
   4   6  12       22.49       13.50     27.67 o 
   5   6  12        3.32      -31.58     31.50 o 
   6   6  12        2.67       49.37     39.55 o 
  -9   7  12      129.13       29.67     71.54 o 
  -8   7  12        4.28       34.33     35.57 o 
  -7   7  12       10.09      -17.07     28.81 o 
  -6   7  12        9.37        9.85     25.54 o 
  -5   7  12      180.75      225.41     32.01 o 
  -4   7  12      171.81      131.47     38.54 o 
  -3   7  12        1.15      -17.69     19.15 o 
  -2   7  12      258.63      287.93     42.57 o 
  -1   7  12      377.66      421.29     40.74 o 
   0   7  12        5.85       -4.74     22.72 o 
   1   7  12        4.91       44.99     33.06 o 
   2   7  12        9.34       21.63     37.70 o 
   3   7  12       43.29       19.48     29.83 o 
   4   7  12       11.17        4.82     30.85 o 
   5   7  12        0.03       24.43     33.57 o 
  -7   8  12       13.35       35.66     52.85 o 
  -6   8  12       45.84        6.93     30.87 o 
  -5   8  12       36.32       80.50     48.54 o 
  -4   8  12       88.85       74.22     25.17 o 
  -3   8  12       36.19       23.48     25.43 o 
  -2   8  12       36.96       65.16     25.16 o 
  -1   8  12       10.24      -26.70     24.19 o 
   0   8  12       52.50       53.91     38.11 o 
   1   8  12        3.05      -34.07     31.55 o 
   2   8  12       18.46      -29.06     58.12 o 
   3   8  12        2.25       97.90     48.46 o 
   4   8  12        0.53       10.93     42.09 o 
  -6   9  12       31.78      -86.51     57.67 o 
  -5   9  12       21.05       37.09     33.54 o 
  -4   9  12       41.03       60.95     49.33 o 
  -3   9  12        5.48       20.15     29.45 o 
  -2   9  12       23.72       74.20     32.04 o 
  -1   9  12       13.79      -33.41     33.55 o 
   0   9  12       20.04        2.46     39.25 o 
   1   9  12        6.18      -25.80     42.84 o 
   2   9  12        1.33      -27.36     40.27 o 
  -3  10  12       20.33       88.35     45.03 o 
  -2  10  12        8.20        5.47     58.19 o 
  -1  10  12        0.59       64.86     59.85 o 
   0  10  12       12.76       44.83     64.61 o 
 -11   1  13       98.84      111.48     45.99 o 
 -10   1  13      120.33      161.34     36.15 o 
  -9   1  13        6.46       43.60     34.89 o 
  -8   1  13      437.79      441.29     42.84 o 
  -7   1  13     1386.22     1294.06     67.80 o 
  -6   1  13     2210.42     2184.46    118.23 o 
  -5   1  13      588.64      598.59     34.63 o 
  -4   1  13       32.33       41.33      9.22 o 
  -3   1  13     2535.49     2601.87    126.64 o 
  -2   1  13      901.23      921.10     52.21 o 
  -1   1  13     3748.94     3759.03    195.18 o 
   0   1  13      496.62      508.49     29.84 o 
   1   1  13     1831.84     1848.08     92.08 o 
   2   1  13     3586.74     3943.08    212.62 o 
   3   1  13      549.19      611.53     41.30 o 
   4   1  13        0.44       38.09     20.52 o 
   5   1  13     1252.46     1262.54    102.27 o 
   6   1  13      348.03      316.78     45.68 o 
   7   1  13      126.58      128.40     30.76 o 
 -11   2  13        0.93        0.56     28.61 o 
 -10   2  13        1.86       25.80     26.56 o 
  -9   2  13      294.79      317.94     54.57 o 
  -8   2  13      288.50      311.28     33.91 o 
  -7   2  13      184.43      213.78     30.39 o 
  -6   2  13      634.16      601.06     35.98 o 
  -5   2  13      121.72      146.50     15.11 o 
  -4   2  13     1147.35     1036.16     53.79 o 
  -3   2  13      114.59      113.30     14.32 o 
  -2   2  13      732.56      780.92     46.33 o 
  -1   2  13      788.33      849.05     49.97 o 
   0   2  13      465.73      527.26     34.85 o 
   1   2  13     1036.35     1057.36     55.44 o 
   2   2  13       17.15        7.42     10.97 o 
   3   2  13        1.57        2.26     13.24 o 
   4   2  13        6.91       34.24     16.35 o 
   5   2  13        0.79       -5.22     18.50 o 
   6   2  13       80.93       11.63     21.28 o 
   7   2  13        5.37       30.95     26.32 o 
 -11   3  13       17.55      108.59     86.25 o 
 -10   3  13      235.35      324.26     56.20 o 
  -9   3  13        8.15       -1.13     35.07 o 
  -8   3  13        6.05        2.78     30.54 o 
  -7   3  13      312.24      366.13     30.97 o 
  -6   3  13     1071.56     1001.99     69.28 o 
  -5   3  13      596.22      569.33     55.19 o 
  -4   3  13        0.53       17.50     11.45 o 
  -3   3  13       51.27       64.47     13.51 o 
  -2   3  13     2057.98     2019.92    108.99 o 
  -1   3  13     1153.23     1197.33     66.37 o 
   0   3  13       24.16       31.39     12.78 o 
   1   3  13        6.55        6.15     12.26 o 
   2   3  13      770.85      673.26     69.64 o 
   3   3  13      544.73      536.52     44.13 o 
   4   3  13        1.26        2.08     18.84 o 
   5   3  13        2.76       -9.93     29.24 o 
   6   3  13      105.89       47.16     30.08 o 
   7   3  13       10.73       64.51     42.13 o 
 -11   4  13        0.01       -9.25     51.76 o 
 -10   4  13       31.49       51.01     37.81 o 
  -9   4  13      156.59      184.14     37.50 o 
  -8   4  13      212.07      289.13     55.22 o 
  -7   4  13       43.43      109.88     27.93 o 
  -6   4  13      394.93      350.38     34.58 o 
  -5   4  13      368.33      422.89     37.50 o 
  -4   4  13     1041.58     1027.78     69.68 o 
  -3   4  13        9.48       10.20     12.15 o 
  -2   4  13       45.25       82.28     15.22 o 
  -1   4  13     1222.96     1231.06     69.54 o 
   0   4  13     1143.82     1106.36     63.95 o 
   1   4  13      700.29      738.63     46.79 o 
   2   4  13       29.59       18.26     17.32 o 
   3   4  13      105.29       76.43     20.95 o 
   4   4  13       49.76       80.19     23.10 o 
   5   4  13       48.87       37.88     24.57 o 
   6   4  13        1.13      -27.25     34.42 o 
   7   4  13      166.55      197.68     73.08 o 
 -10   5  13       20.12       17.54     47.12 o 
  -9   5  13        8.04       31.83     33.17 o 
  -8   5  13       16.94       24.68     27.05 o 
  -7   5  13        2.14        5.43     25.12 o 
  -6   5  13      258.17      306.68     48.59 o 
  -5   5  13      786.18      786.79     58.51 o 
  -4   5  13       37.14       48.43     18.73 o 
  -3   5  13        4.61       -3.78     14.75 o 
  -2   5  13      263.02      323.28     38.36 o 
  -1   5  13      916.66      882.59     54.75 o 
   0   5  13       36.97       46.01     16.29 o 
   1   5  13       10.35       -3.55     20.00 o 
   2   5  13        1.26      -17.90     17.59 o 
   3   5  13      283.08      213.14     28.91 o 
   4   5  13        6.43       -7.37     26.63 o 
   5   5  13        0.05       63.08     35.79 o 
   6   5  13       15.55       53.99     45.33 o 
  -9   6  13       74.02       65.47     44.45 o 
  -8   6  13       49.88       82.22     42.40 o 
  -7   6  13       90.81      100.31     30.00 o 
  -6   6  13       22.95       23.68     25.93 o 
  -5   6  13      642.05      612.76     64.32 o 
  -4   6  13      631.33      698.03     54.83 o 
  -3   6  13      215.05      255.13     29.76 o 
  -2   6  13      600.45      696.58     54.94 o 
  -1   6  13     1874.82     2060.62    129.48 o 
   0   6  13      531.13      504.70     47.49 o 
   1   6  13      118.66      179.28     27.12 o 
   2   6  13        8.54       24.33     26.68 o 
   3   6  13      190.20      142.24     34.57 o 
   4   6  13       37.29      -39.66     30.92 o 
   5   6  13       32.38       72.22     36.10 o 
   6   6  13        4.30       51.12     62.30 o 
  -9   7  13       30.12       46.37     65.89 o 
  -8   7  13       36.71       33.86     47.24 o 
  -7   7  13       13.55        3.39     28.61 o 
  -6   7  13       75.65       52.71     33.99 o 
  -5   7  13        0.47      -29.69     19.80 o 
  -4   7  13       83.53      141.68     28.81 o 
  -3   7  13      421.07      436.30     42.69 o 
  -2   7  13        0.08      -20.91     18.85 o 
  -1   7  13       43.19       35.96     21.22 o 
   0   7  13      356.86      390.56     47.06 o 
   1   7  13       25.06        6.61     34.08 o 
   2   7  13        6.86       27.59     30.46 o 
   3   7  13      119.04      117.06     36.27 o 
   4   7  13       26.30      100.16     38.97 o 
   5   7  13       14.68      -19.49     50.67 o 
  -7   8  13        0.91      -27.90     42.98 o 
  -6   8  13        0.13      -38.09     30.18 o 
  -5   8  13       40.20       20.15     30.00 o 
  -4   8  13       86.58      106.47     27.74 o 
  -3   8  13       37.12       44.15     27.77 o 
  -2   8  13        7.17       14.85     23.41 o 
  -1   8  13        2.64       14.25     26.63 o 
   0   8  13      162.59      104.78     45.40 o 
   1   8  13       15.08       21.87     35.21 o 
   2   8  13        0.30       88.07     45.86 o 
   3   8  13        0.49       10.59     41.04 o 
   4   8  13       28.93      -39.69     56.13 o 
  -6   9  13        7.51       53.37     98.64 o 
  -5   9  13        1.84      -17.72     33.00 o 
  -4   9  13        3.63       10.10     27.52 o 
  -3   9  13        7.39       36.76     33.41 o 
  -2   9  13       42.34       77.77     34.24 o 
  -1   9  13        6.64        5.62     39.24 o 
   0   9  13        4.10       -1.14     41.95 o 
   1   9  13       40.06       83.83    102.88 o 
   2   9  13        3.08       65.90     68.85 o 
  -3  10  13       11.52       80.66     57.41 o 
  -2  10  13        1.59      -13.62     55.49 o 
  -1  10  13        1.53      -57.93     50.48 o 
 -11   0  14      111.55      170.19     71.29 o 
 -10   0  14      637.93      820.24    138.72 o 
  -9   0  14      250.69      283.27    112.20 o 
  -8   0  14      456.08      540.14     51.57 o 
  -7   0  14     9902.22     9346.55    627.82 o 
  -6   0  14     1631.72     1550.29    111.99 o 
  -5   0  14     2400.11     2384.73    201.97 o 
  -4   0  14      158.26      306.36     30.88 o 
  -3   0  14     1277.20     1427.35    122.17 o 
  -2   0  14     4420.91     4462.29    303.23 o 
  -1   0  14     1065.01     1140.58     83.21 o 
   0   0  14     9869.89    10598.67    716.18 o 
   1   0  14       12.45        5.57     14.77 o 
   2   0  14       56.48       22.41     17.07 o 
   3   0  14      769.83      924.19    120.56 o 
   4   0  14      247.54      348.36     48.51 o 
   5   0  14      247.30      129.69     40.07 o 
   6   0  14      126.44       95.75     36.29 o 
   7   0  14       29.06        7.88     39.92 o 
 -11   1  14      101.82      119.25     43.78 o 
 -10   1  14       48.50      113.21     39.51 o 
  -9   1  14        2.32      -14.54     26.69 o 
  -8   1  14     1155.85     1061.90     57.99 o 
  -7   1  14        6.73       36.89     12.81 o 
  -6   1  14        0.52       -4.69     10.37 o 
  -5   1  14       17.60       21.78     12.33 o 
  -4   1  14      508.44      517.17     30.55 o 
  -3   1  14     1588.42     1776.77     95.81 o 
  -2   1  14       16.19        9.25     11.40 o 
  -1   1  14       95.18       91.13     13.54 o 
   0   1  14      783.88      840.91     45.29 o 
   1   1  14     1670.97     1771.90     88.77 o 
   2   1  14       44.18       41.93     12.62 o 
   3   1  14       11.69        7.23     13.94 o 
   4   1  14      938.54      990.84     71.71 o 
   5   1  14       29.56       18.38     20.46 o 
   6   1  14       23.71        3.25     29.71 o 
   7   1  14        6.52       58.40     29.56 o 
 -11   2  14        5.39        6.05     35.81 o 
 -10   2  14       92.71       84.34     59.75 o 
  -9   2  14      621.83      546.06     68.80 o 
  -8   2  14       65.43       98.14     18.97 o 
  -7   2  14      157.24      212.74     43.44 o 
  -6   2  14      661.01      661.77     59.25 o 
  -5   2  14     2451.67     2404.12    128.12 o 
  -4   2  14     1631.66     1604.39     87.57 o 
  -3   2  14       99.54       98.96     14.52 o 
  -2   2  14     1442.82     1502.56     82.20 o 
  -1   2  14     2382.61     2243.82    119.09 o 
   0   2  14      690.37      691.74     43.08 o 
   1   2  14     1161.24     1204.58     68.27 o 
   2   2  14      315.04      287.38     25.07 o 
   3   2  14      174.69      211.98     26.93 o 
   4   2  14      343.44      360.26     34.02 o 
   5   2  14      422.22      398.86     57.11 o 
   6   2  14       70.12       37.04     27.59 o 
   7   2  14      138.91       94.27     45.47 o 
 -11   3  14        3.43       -7.02     45.98 o 
 -10   3  14        0.87       67.01     44.28 o 
  -9   3  14       32.80      -10.08     43.86 o 
  -8   3  14      311.81      281.10     38.75 o 
  -7   3  14      541.89      515.90     43.79 o 
  -6   3  14      135.47      184.68     24.05 o 
  -5   3  14        9.47       16.11     19.47 o 
  -4   3  14      199.55      183.96     19.75 o 
  -3   3  14     1053.62     1056.69     61.29 o 
  -2   3  14       25.15       15.07     15.06 o 
  -1   3  14        0.40       -4.72     11.72 o 
   0   3  14      542.86      529.73     36.40 o 
   1   3  14      680.05      697.17     50.31 o 
   2   3  14       12.92       19.10     17.49 o 
   3   3  14       14.85        6.04     19.28 o 
   4   3  14      128.29      119.88     24.28 o 
   5   3  14      144.21      135.24     31.06 o 
   6   3  14        2.48       38.09     30.50 o 
   7   3  14        0.35       83.81     45.25 o 
 -10   4  14       68.91      109.88     36.96 o 
  -9   4  14       27.09       50.66     37.18 o 
  -8   4  14      341.31      268.52     44.28 o 
  -7   4  14        8.84      -14.69     17.93 o 
  -6   4  14      261.60      354.52     57.87 o 
  -5   4  14      381.89      322.96     45.22 o 
  -4   4  14      378.05      374.62     43.98 o 
  -3   4  14       58.59       60.35     14.28 o 
  -2   4  14     1148.03     1197.27     68.85 o 
  -1   4  14       88.42       97.10     16.74 o 
   0   4  14      114.87      116.11     18.25 o 
   1   4  14      231.90      249.84     24.52 o 
   2   4  14       49.76       28.45     18.53 o 
   3   4  14       24.55       24.33     19.86 o 
   4   4  14       89.26       99.51     24.73 o 
   5   4  14       22.10        4.75     23.02 o 
   6   4  14       20.24        5.49     43.07 o 
 -10   5  14       20.48       37.71     38.19 o 
  -9   5  14      302.22      241.08     54.74 o 
  -8   5  14      231.50      262.60     43.85 o 
  -7   5  14      332.73      317.61     42.05 o 
  -6   5  14      455.27      470.52     44.12 o 
  -5   5  14      242.79      215.47     27.70 o 
  -4   5  14      839.78      822.52     62.92 o 
  -3   5  14      300.51      344.31     36.78 o 
  -2   5  14       62.61       87.35     20.68 o 
  -1   5  14     2277.99     2237.22    121.73 o 
   0   5  14      589.95      604.94     52.22 o 
   1   5  14      447.70      437.52     39.24 o 
   2   5  14        2.76       11.58     23.23 o 
   3   5  14       25.42        5.56     19.51 o 
   4   5  14       42.66      -30.14     26.85 o 
   5   5  14       36.15       54.50     32.99 o 
   6   5  14      136.95      134.94     50.70 o 
  -9   6  14      173.57       89.42     40.11 o 
  -8   6  14       38.48       23.31     29.19 o 
  -7   6  14       47.11       44.20     28.73 o 
  -6   6  14       70.47       45.33     22.86 o 
  -5   6  14      180.35      171.62     27.66 o 
  -4   6  14       58.76       66.10     21.78 o 
  -3   6  14       13.49       21.88     18.75 o 
  -2   6  14     1548.20     1452.27    111.16 o 
  -1   6  14        3.35      -23.64     15.76 o 
   0   6  14        1.34       22.00     18.51 o 
   1   6  14       33.63       64.95     30.69 o 
   2   6  14        3.18      -27.78     23.39 o 
   3   6  14       16.60       -4.20     26.43 o 
   4   6  14       11.59       25.88     38.37 o 
   5   6  14        0.27       20.96     36.69 o 
  -8   7  14      102.76       94.19     68.97 o 
  -7   7  14      252.90      144.74     52.83 o 
  -6   7  14       30.24       23.38     28.21 o 
  -5   7  14        7.72       14.52     27.01 o 
  -4   7  14      142.26       95.08     25.84 o 
  -3   7  14      467.38      471.71     44.56 o 
  -2   7  14      367.89      495.14     59.57 o 
  -1   7  14      228.41      222.45     32.14 o 
   0   7  14      252.87      326.49     76.44 o 
   1   7  14      185.58      258.71     98.90 o 
   2   7  14      275.51      222.77     80.15 o 
   3   7  14        9.98        2.75     32.24 o 
   4   7  14       18.24       41.75     37.42 o 
  -7   8  14       14.99       19.78     34.49 o 
  -6   8  14       40.54       60.22     48.86 o 
  -5   8  14        1.26      -31.65     35.23 o 
  -4   8  14        0.53      -12.47     24.29 o 
  -3   8  14       89.96       87.03     27.78 o 
  -2   8  14        8.66       56.73     29.11 o 
  -1   8  14       90.68      115.26     42.96 o 
   0   8  14        1.03       67.81     39.60 o 
   1   8  14       88.08       53.99     42.50 o 
   2   8  14        3.95       26.40     42.55 o 
   3   8  14       24.36       46.62     45.82 o 
  -6   9  14       34.83      -44.44     54.72 o 
  -5   9  14        0.33       13.40     33.06 o 
  -4   9  14       31.52       43.35     30.06 o 
  -3   9  14       14.92       50.02     42.74 o 
  -2   9  14       60.01       20.51     33.50 o 
  -1   9  14        0.65       83.11     47.14 o 
   0   9  14        4.04      109.19     48.08 o 
   1   9  14       28.37       39.64     42.93 o 
 -11   1  15       33.28      103.18     40.49 o 
 -10   1  15        0.40       24.66     26.40 o 
  -9   1  15      678.22      632.25     85.27 o 
  -8   1  15      538.24      486.47     33.40 o 
  -7   1  15     1267.55     1273.51     66.98 o 
  -6   1  15        2.54       19.30     13.08 o 
  -5   1  15     2137.76     2053.62    110.70 o 
  -4   1  15     3286.45     3220.62    170.01 o 
  -3   1  15     1863.05     1888.77    101.31 o 
  -2   1  15      178.03      203.54     23.50 o 
  -1   1  15      807.35      857.02     51.06 o 
   0   1  15      433.36      450.81     31.82 o 
   1   1  15      143.16      216.85     26.66 o 
   2   1  15       19.40       34.36     14.76 o 
   3   1  15        3.06       -6.98     13.46 o 
   4   1  15      209.90      306.83     59.36 o 
   5   1  15       33.59       35.22     30.36 o 
   6   1  15       17.81       15.31     31.48 o 
   7   1  15       31.46       37.26     50.95 o 
 -11   2  15       34.62        1.30     54.52 o 
 -10   2  15       19.00        4.46     38.37 o 
  -9   2  15       18.67       24.78     24.92 o 
  -8   2  15       32.36      -13.12     16.85 o 
  -7   2  15        7.69       28.09     16.38 o 
  -6   2  15      501.11      576.70     38.96 o 
  -5   2  15        1.81       14.36     12.62 o 
  -4   2  15       72.76       54.40     13.63 o 
  -3   2  15      886.76      844.35     50.56 o 
  -2   2  15      386.81      436.13     40.94 o 
  -1   2  15      478.29      509.12     41.87 o 
   0   2  15       97.64      101.84     16.25 o 
   1   2  15       11.70       14.82     13.24 o 
   2   2  15      438.17      468.62     53.58 o 
   3   2  15      265.60      260.85     29.90 o 
   4   2  15      296.91      344.41     51.84 o 
   5   2  15       17.14        5.29     23.89 o 
   6   2  15       13.56       28.88     29.22 o 
   7   2  15       28.49       63.59     40.60 o 
 -11   3  15       16.37       56.46     65.25 o 
 -10   3  15        6.09       58.48     29.85 o 
  -9   3  15       68.81       61.90     51.50 o 
  -8   3  15      609.37      469.58     50.84 o 
  -7   3  15      230.01      201.36     25.76 o 
  -6   3  15       76.45       81.99     25.23 o 
  -5   3  15      461.95      477.41     40.34 o 
  -4   3  15      374.06      385.59     29.60 o 
  -3   3  15     1057.94     1117.19     64.42 o 
  -2   3  15      920.05      945.93     56.17 o 
  -1   3  15      111.90       92.36     18.93 o 
   0   3  15      955.72      988.06     66.01 o 
   1   3  15      212.05      187.98     21.20 o 
   2   3  15      358.55      365.54     65.28 o 
   3   3  15       41.23       17.34     24.90 o 
   4   3  15      100.03      111.64     25.86 o 
   5   3  15       37.53       47.94     27.82 o 
   6   3  15      319.60      262.55     70.91 o 
 -10   4  15       64.06       36.24     35.09 o 
  -9   4  15       29.56       78.23     32.57 o 
  -8   4  15       93.78       71.43     58.13 o 
  -7   4  15      187.75      178.02     30.40 o 
  -6   4  15       98.83      125.15     23.70 o 
  -5   4  15        7.25       16.57     20.32 o 
  -4   4  15        1.02        9.85     15.60 o 
  -3   4  15      744.26      812.16     50.25 o 
  -2   4  15      499.12      622.64     46.39 o 
  -1   4  15     1102.70     1122.31     65.29 o 
   0   4  15       34.66       51.79     17.93 o 
   1   4  15      274.14      251.80     28.52 o 
   2   4  15      700.56      564.46     74.05 o 
   3   4  15      137.99       76.61     22.46 o 
   4   4  15        5.77       17.29     21.21 o 
   5   4  15        0.90        5.25     25.69 o 
   6   4  15        4.52       31.20     42.38 o 
 -10   5  15       17.38       72.62     39.31 o 
  -9   5  15        4.03       -0.51     30.44 o 
  -8   5  15       31.81       74.40     31.03 o 
  -7   5  15      221.02      297.94     48.79 o 
  -6   5  15        9.53        9.33     19.98 o 
  -5   5  15      127.37      128.25     23.74 o 
  -4   5  15      108.98      113.41     26.68 o 
  -3   5  15      253.30      379.89     36.56 o 
  -2   5  15      587.49      590.40     47.72 o 
  -1   5  15      245.23      225.92     25.57 o 
   0   5  15        0.93       -4.00     15.06 o 
   1   5  15       49.06       45.31     20.49 o 
   2   5  15       13.04       -8.54     19.38 o 
   3   5  15       19.79       27.67     22.20 o 
   4   5  15        2.03       17.90     29.52 o 
   5   5  15       16.66       14.40     49.19 o 
   6   5  15        6.21       65.25     59.21 o 
  -9   6  15       71.83       91.14     48.94 o 
  -8   6  15        0.27       34.52     31.07 o 
  -7   6  15      121.71      208.35     39.66 o 
  -6   6  15      229.08      267.55     33.98 o 
  -5   6  15      115.68       91.56     23.71 o 
  -4   6  15        4.44        1.20     22.97 o 
  -3   6  15      271.23      288.67     32.38 o 
  -2   6  15      367.06      412.27     41.82 o 
  -1   6  15       33.49       60.84     35.63 o 
   0   6  15        1.71       21.20     23.60 o 
   1   6  15       28.46       21.32     20.58 o 
   2   6  15       15.39       36.17     29.27 o 
   3   6  15       17.51        2.80     29.25 o 
   4   6  15        5.91        9.75     32.39 o 
   5   6  15        3.02       85.19     39.64 o 
  -8   7  15        8.53       29.04     42.08 o 
  -7   7  15       13.04       19.77     45.87 o 
  -6   7  15       69.93       65.42     30.62 o 
  -5   7  15        2.49       -1.66     22.23 o 
  -4   7  15       86.41       85.33     31.70 o 
  -3   7  15        1.15       21.15     22.20 o 
  -2   7  15       21.91       21.37     21.77 o 
  -1   7  15        0.68       13.64     21.22 o 
   0   7  15        0.07       -7.59     25.29 o 
   1   7  15        0.83       34.82     51.18 o 
   2   7  15       10.93       17.48     37.45 o 
   3   7  15        0.25      -47.31     31.54 o 
   4   7  15        8.24      -43.49     33.53 o 
  -7   8  15       26.28       -7.14     33.92 o 
  -6   8  15       37.95       52.40     39.72 o 
  -5   8  15       51.33       -2.07     27.47 o 
  -4   8  15       33.43       -1.07     24.96 o 
  -3   8  15        1.27       69.39     26.41 o 
  -2   8  15      116.52      159.03     30.79 o 
  -1   8  15       35.43       15.07     39.49 o 
   0   8  15      456.85      363.23     65.99 o 
   1   8  15        6.01      -32.28     37.62 o 
   2   8  15        6.14       56.61     47.17 o 
   3   8  15       22.72       93.12     67.82 o 
  -5   9  15       17.16       41.52     40.15 o 
  -4   9  15        1.61       -2.53     30.26 o 
  -3   9  15        3.28       -6.92     33.38 o 
  -2   9  15        6.18      -25.64     54.48 o 
  -1   9  15        1.15        2.38     44.35 o 
   0   9  15        0.25       11.39     43.94 o 
  -9   0  16      418.67      419.63     78.74 o 
  -8   0  16      798.75      787.87    110.85 o 
  -7   0  16      303.88      436.20     74.37 o 
  -6   0  16      926.71     1115.41    139.75 o 
  -5   0  16       43.82       52.79     66.41 o 
  -4   0  16      209.52      215.97     34.67 o 
  -3   0  16     3735.43     3694.45    302.30 o 
  -2   0  16     3142.75     3015.57    248.82 o 
  -1   0  16      336.45      386.51     47.61 o 
   0   0  16      136.04      104.95     27.40 o 
   1   0  16     1319.32     1451.22    126.78 o 
   2   0  16      390.52      438.31     42.59 o 
   3   0  16        0.92        3.34     21.59 o 
   4   0  16        0.63        3.83     25.86 o 
   5   0  16       32.63       10.79     48.94 o 
   6   0  16        2.86      -21.96     55.87 o 
   7   0  16       16.43      -51.38     65.12 o 
 -11   1  16        0.99        7.96     53.18 o 
 -10   1  16       57.11       48.68     38.53 o 
  -9   1  16       15.93       49.98     24.71 o 
  -8   1  16      487.56      557.14     53.58 o 
  -7   1  16        9.37        4.54     13.31 o 
  -6   1  16        5.91        8.05     13.43 o 
  -5   1  16      565.87      568.68     38.55 o 
  -4   1  16     1096.61     1166.23     66.65 o 
  -3   1  16       32.77       37.04     14.04 o 
  -2   1  16       58.36       76.08     14.71 o 
  -1   1  16       40.17       59.83     13.75 o 
   0   1  16       54.39       64.19     14.39 o 
   1   1  16       40.44       27.44     20.41 o 
   2   1  16       53.07       48.07     16.04 o 
   3   1  16       64.29       96.41     21.16 o 
   4   1  16        2.26      -12.31     35.84 o 
   5   1  16       41.39       29.10     26.38 o 
   6   1  16       18.01       41.62     31.60 o 
 -11   2  16       65.48       65.49     39.43 o 
 -10   2  16      172.32      159.05     78.29 o 
  -9   2  16        0.20        0.33     26.27 o 
  -8   2  16      643.56      639.30     60.99 o 
  -7   2  16      442.11      446.10     54.02 o 
  -6   2  16      294.30      328.10     28.28 o 
  -5   2  16      290.82      315.36     26.50 o 
  -4   2  16     1326.92     1402.14     78.57 o 
  -3   2  16     2881.62     2842.40    151.13 o 
  -2   2  16     1104.50     1212.87     68.55 o 
  -1   2  16      340.33      366.39     29.63 o 
   0   2  16       51.68       35.01     14.12 o 
   1   2  16      483.69      475.91     34.83 o 
   2   2  16       19.05       -6.24     15.87 o 
   3   2  16      138.03      202.69     41.90 o 
   4   2  16       76.68      141.13     31.63 o 
   5   2  16        2.12      -18.55     35.77 o 
   6   2  16      116.03       23.00     69.36 o 
 -11   3  16       30.24        6.03     36.80 o 
 -10   3  16      213.31      140.78     42.18 o 
  -9   3  16      129.96       88.68     30.84 o 
  -8   3  16       16.74       20.71     28.84 o 
  -7   3  16       11.17       -5.09     17.17 o 
  -6   3  16      465.28      442.94     42.38 o 
  -5   3  16     1344.99     1252.14     82.78 o 
  -4   3  16        2.32        0.23     15.24 o 
  -3   3  16      269.48      268.21     24.93 o 
  -2   3  16      766.43      812.90     49.88 o 
  -1   3  16      382.32      415.76     33.24 o 
   0   3  16      174.59      190.93     22.07 o 
   1   3  16        3.76       25.31     17.34 o 
   2   3  16       43.71       46.22     19.15 o 
   3   3  16      232.74      178.45     27.11 o 
   4   3  16      134.04      155.70     27.57 o 
   5   3  16      416.84      337.32     59.00 o 
   6   3  16       50.47       51.93     52.39 o 
 -10   4  16      163.39      125.82     45.79 o 
  -9   4  16       23.62       11.70     29.40 o 
  -8   4  16       37.19       66.77     27.95 o 
  -7   4  16       84.03      146.09     41.80 o 
  -6   4  16      185.72      195.64     27.51 o 
  -5   4  16       77.21       75.15     19.76 o 
  -4   4  16       24.17       28.89     16.90 o 
  -3   4  16      491.33      546.44     38.80 o 
  -2   4  16      647.54      703.61     46.11 o 
  -1   4  16      614.71      621.81     42.04 o 
   0   4  16      113.84       95.47     18.37 o 
   1   4  16      493.19      500.56     57.32 o 
   2   4  16      344.48      281.00     32.09 o 
   3   4  16        1.37        6.29     20.70 o 
   4   4  16       27.62       21.62     24.51 o 
   5   4  16       31.20       11.68     28.63 o 
   6   4  16       31.64       22.61     50.74 o 
 -10   5  16       67.78       76.79     40.10 o 
  -9   5  16      163.98      158.71     51.96 o 
  -8   5  16       58.01       75.76     31.88 o 
  -7   5  16       35.53       -5.67     24.09 o 
  -6   5  16        4.93       -6.47     19.41 o 
  -5   5  16      287.79      322.90     35.04 o 
  -4   5  16      259.51      263.66     30.99 o 
  -3   5  16      161.32      137.02     24.32 o 
  -2   5  16      163.20      205.08     27.61 o 
  -1   5  16      129.44      133.54     20.17 o 
   0   5  16      162.96      140.77     21.44 o 
   1   5  16       21.71        0.38     19.77 o 
   2   5  16       62.02       40.50     24.83 o 
   3   5  16      147.98      113.74     26.28 o 
   4   5  16      118.38       96.26     33.04 o 
   5   5  16        0.18       -5.71     49.26 o 
  -9   6  16        9.46      -34.90     31.51 o 
  -8   6  16        1.74      -42.85     28.57 o 
  -7   6  16       64.20        5.53     28.08 o 
  -6   6  16      123.66       74.96     24.33 o 
  -5   6  16      182.81      203.48     36.71 o 
  -4   6  16       59.71       95.30     23.78 o 
  -3   6  16      211.21      168.36     29.47 o 
  -2   6  16       45.94       40.94     20.59 o 
  -1   6  16      188.01      169.08     26.32 o 
   0   6  16        2.88       -4.73     21.53 o 
   1   6  16       17.25       19.76     22.04 o 
   2   6  16        1.02      -16.30     26.46 o 
   3   6  16        6.12       26.85     30.33 o 
   4   6  16        0.89       16.89     32.86 o 
  -8   7  16       36.57       42.47     35.26 o 
  -7   7  16        6.70      -17.58     29.24 o 
  -6   7  16      209.35      184.58     38.62 o 
  -5   7  16       25.87        9.88     23.39 o 
  -4   7  16       65.32       85.46     30.20 o 
  -3   7  16       11.13       -8.41     21.27 o 
  -2   7  16       55.67       75.94     27.45 o 
  -1   7  16       53.69       67.33     24.48 o 
   0   7  16      102.21      151.29     33.94 o 
   1   7  16        0.72      -10.86     36.58 o 
   2   7  16       11.47       -8.82     36.64 o 
   3   7  16       83.12       92.10     47.68 o 
   4   7  16       27.11       21.29     49.13 o 
  -7   8  16        8.11      -39.16     31.28 o 
  -6   8  16       16.64       45.36     54.68 o 
  -5   8  16       26.63       53.96     28.68 o 
  -4   8  16        2.07       50.59     26.61 o 
  -3   8  16       11.14       31.92     26.58 o 
  -2   8  16        0.66       -5.68     25.34 o 
  -1   8  16       87.98       73.39     40.69 o 
   0   8  16       41.18      -74.23     65.25 o 
   1   8  16       11.48       69.84     42.67 o 
   2   8  16        0.14      -15.67     70.00 o 
  -5   9  16       29.58       14.02     59.73 o 
  -4   9  16       50.85       44.14     37.13 o 
  -3   9  16        0.14       16.79     33.84 o 
  -2   9  16        1.10       16.31     48.25 o 
  -1   9  16       11.05       49.91     48.29 o 
   0   9  16       18.14      -11.00     54.46 o 
 -10   1  17      124.12       90.68     57.16 o 
  -9   1  17       14.52       13.97     24.75 o 
  -8   1  17        7.40        6.36     19.85 o 
  -7   1  17      200.10      237.95     28.29 o 
  -6   1  17     1590.20     1559.16     96.48 o 
  -5   1  17      136.60      136.97     21.73 o 
  -4   1  17      212.04      273.52     43.85 o 
  -3   1  17      311.36      368.32     33.05 o 
  -2   1  17     1740.55     1879.84    113.28 o 
  -1   1  17     1021.00     1123.87     71.95 o 
   0   1  17       16.09       25.05     16.60 o 
   1   1  17       39.35       67.25     16.85 o 
   2   1  17     1112.03     1041.99    107.89 o 
   3   1  17      239.97      254.48     40.58 o 
   4   1  17       87.13       99.58     52.98 o 
   5   1  17        0.60      -52.98     36.26 o 
   6   1  17       92.72        1.25     43.64 o 
 -11   2  17       16.55       79.51     67.18 o 
 -10   2  17        2.14       29.70     31.99 o 
  -9   2  17      109.45      136.84     44.95 o 
  -8   2  17       50.72       51.07     27.64 o 
  -7   2  17      359.41      478.04     41.92 o 
  -6   2  17        4.01       10.93     14.70 o 
  -5   2  17      135.31      107.61     17.85 o 
  -4   2  17      440.21      517.72     36.59 o 
  -3   2  17      626.16      626.39     42.46 o 
  -2   2  17       37.21       27.07     15.71 o 
  -1   2  17      495.43      506.39     35.86 o 
   0   2  17       13.84       28.30     14.79 o 
   1   2  17       76.06       80.43     17.98 o 
   2   2  17        3.27       17.03     18.92 o 
   3   2  17       49.70       89.00     27.21 o 
   4   2  17       12.07       36.92     37.22 o 
   5   2  17      137.62       91.14     31.79 o 
   6   2  17        0.54       11.95     31.24 o 
 -11   3  17       77.66      114.29     79.19 o 
 -10   3  17       86.69       81.39     31.61 o 
  -9   3  17       60.46       29.36     25.88 o 
  -8   3  17       28.25       30.11     20.98 o 
  -7   3  17      381.82      313.29     33.40 o 
  -6   3  17      576.25      554.54     46.03 o 
  -5   3  17      703.42      731.04     55.18 o 
  -4   3  17      142.01      177.98     20.60 o 
  -3   3  17      211.96      225.47     23.16 o 
  -2   3  17      182.64      187.65     21.19 o 
  -1   3  17     1925.84     2005.39    109.47 o 
   0   3  17       96.02       77.76     17.13 o 
   1   3  17      365.90      323.34     32.19 o 
   2   3  17      443.87      388.28     40.75 o 
   3   3  17      496.70      425.12     63.21 o 
   4   3  17       38.19       17.22     25.41 o 
   5   3  17      225.75      113.41     33.82 o 
   6   3  17        0.46        0.15     36.59 o 
 -10   4  17        0.76      -25.78     38.04 o 
  -9   4  17       48.76      -11.09     28.80 o 
  -8   4  17      268.45      268.62     74.91 o 
  -7   4  17      104.06       87.62     22.92 o 
  -6   4  17       81.35       87.64     23.55 o 
  -5   4  17      162.54      146.92     23.72 o 
  -4   4  17      577.25      629.77     50.06 o 
  -3   4  17       19.45       45.06     15.56 o 
  -2   4  17       65.21       84.74     17.86 o 
  -1   4  17      121.86       88.71     18.67 o 
   0   4  17      315.38      301.13     27.87 o 
   1   4  17       27.22       28.01     18.62 o 
   2   4  17        0.45      -10.12     18.94 o 
   3   4  17       63.24       33.05     21.17 o 
   4   4  17       20.56       33.16     24.42 o 
   5   4  17       17.13        3.17     38.83 o 
 -10   5  17       88.01       12.64     42.50 o 
  -9   5  17       30.66       12.18     36.60 o 
  -8   5  17       21.20       14.06     36.98 o 
  -7   5  17        8.20      -13.92     21.30 o 
  -6   5  17        2.71      -10.10     19.41 o 
  -5   5  17      151.62      159.83     25.63 o 
  -4   5  17      123.14      119.82     24.16 o 
  -3   5  17      841.16      830.05     61.59 o 
  -2   5  17      117.37       99.81     23.16 o 
  -1   5  17       21.94       34.94     25.02 o 
   0   5  17      136.45      142.50     35.37 o 
   1   5  17      104.97       86.66     34.58 o 
   2   5  17       14.37       -6.43     20.89 o 
   3   5  17       92.42       81.59     26.77 o 
   4   5  17        3.72       51.56     32.67 o 
   5   5  17       28.22       65.14     65.63 o 
  -9   6  17       50.37       -4.54     35.22 o 
  -8   6  17      101.85       66.37     54.15 o 
  -7   6  17        8.36       -7.95     28.56 o 
  -6   6  17        0.35        7.70     22.43 o 
  -5   6  17       82.34      103.88     25.50 o 
  -4   6  17      291.78      352.96     38.83 o 
  -3   6  17      123.94       68.24     22.94 o 
  -2   6  17       60.69       35.06     23.75 o 
  -1   6  17        1.38       24.53     20.79 o 
   0   6  17      307.94      285.10     38.76 o 
   1   6  17      127.68      117.91     26.20 o 
   2   6  17       13.06       25.13     30.15 o 
   3   6  17        0.17       19.75     32.28 o 
   4   6  17       41.47       56.71     36.70 o 
  -8   7  17       48.77       24.91     35.98 o 
  -7   7  17        6.12       44.49     32.70 o 
  -6   7  17        0.52      -12.01     24.16 o 
  -5   7  17       14.71       16.63     24.47 o 
  -4   7  17       62.95       65.15     26.38 o 
  -3   7  17       29.37       22.02     24.38 o 
  -2   7  17        3.88       -1.16     22.08 o 
  -1   7  17       10.25       -7.67     26.46 o 
   0   7  17       16.89        5.36     35.35 o 
   1   7  17       17.47       19.20     72.64 o 
   2   7  17        8.78      130.17     49.52 o 
   3   7  17        6.26       22.17     52.36 o 
  -7   8  17       11.57      -57.58     38.39 o 
  -6   8  17        0.22       -8.85     34.58 o 
  -5   8  17      125.87      174.29     35.39 o 
  -4   8  17      138.43      142.87     32.57 o 
  -3   8  17      106.81       76.47     34.13 o 
  -2   8  17        9.08       -1.63     25.26 o 
  -1   8  17      254.34      179.59     49.15 o 
   0   8  17       60.03       -5.36     39.10 o 
   1   8  17       73.03       16.31     62.87 o 
   2   8  17        0.30       90.42     67.43 o 
  -4   9  17       19.66      -24.50     35.60 o 
  -3   9  17        9.21      -17.06     35.13 o 
  -2   9  17       14.27       -6.86     44.12 o 
  -1   9  17       11.31        1.98     47.59 o 
  -9   0  18      591.43      555.62     67.21 o 
  -8   0  18      475.14      600.01     83.87 o 
  -7   0  18        1.14      -14.03     25.01 o 
  -6   0  18      257.20      304.63     44.58 o 
  -5   0  18     2298.08     2460.32    207.20 o 
  -4   0  18     1856.96     1961.84    188.11 o 
  -3   0  18      302.17      284.99     41.81 o 
  -2   0  18      169.03      192.07     35.08 o 
  -1   0  18     1289.15     1371.59    122.74 o 
   0   0  18     1340.34     1294.42    117.20 o 
   1   0  18      416.64      552.78     62.94 o 
   2   0  18        2.45      -29.06     24.31 o 
   3   0  18        5.11        6.17     42.90 o 
   4   0  18      133.27      -12.46     41.62 o 
   5   0  18       12.67      113.80     61.40 o 
   6   0  18        3.62       81.18     68.20 o 
 -10   1  18       14.51       11.75     37.15 o 
  -9   1  18       49.97       11.04     25.14 o 
  -8   1  18       16.10      -15.85     19.33 o 
  -7   1  18      307.55      343.18     35.78 o 
  -6   1  18        0.67       -0.61     18.06 o 
  -5   1  18        3.77        4.42     19.87 o 
  -4   1  18        5.86       -0.17     16.51 o 
  -3   1  18      492.63      534.21     42.38 o 
  -2   1  18       12.21       24.98     16.37 o 
  -1   1  18       14.08       19.73     17.49 o 
   0   1  18        0.63        2.29     16.83 o 
   1   1  18       77.34       82.30     19.83 o 
   2   1  18        9.74       21.54     29.87 o 
   3   1  18        5.39      -26.59     70.58 o 
   4   1  18        0.34       51.43     37.44 o 
   5   1  18       46.76      109.39    151.63 o 
   6   1  18        1.02       -4.02     72.12 o 
 -11   2  18        0.94      -71.67     54.59 o 
 -10   2  18      219.75      240.94    169.29 o 
  -9   2  18      158.47      101.90     41.99 o 
  -8   2  18      181.54      200.04     34.66 o 
  -7   2  18      803.30      752.57     66.72 o 
  -6   2  18      461.85      474.91     40.44 o 
  -5   2  18     1128.13     1085.32     72.17 o 
  -4   2  18       28.67       46.50     18.73 o 
  -3   2  18       30.85       45.69     25.01 o 
  -2   2  18     1101.45     1118.08     73.35 o 
  -1   2  18      306.90      372.78     33.91 o 
   0   2  18     1053.67     1010.60     67.99 o 
   1   2  18      118.35      102.28     19.53 o 
   2   2  18        0.53       18.16     27.81 o 
   3   2  18        3.15       33.37     24.75 o 
   4   2  18       42.41       60.25     39.47 o 
   5   2  18        2.25      -54.55     36.37 o 
   6   2  18      101.06       26.59     61.40 o 
 -11   3  18       85.82       78.03     77.26 o 
 -10   3  18        1.02      -15.90     29.93 o 
  -9   3  18       67.66       54.29     29.84 o 
  -8   3  18      582.31      531.38     81.05 o 
  -7   3  18      234.10      262.12     30.98 o 
  -6   3  18       18.95       39.42     18.92 o 
  -5   3  18        8.76       -5.68     15.87 o 
  -4   3  18      547.04      598.01     41.56 o 
  -3   3  18        7.58       -4.11     14.28 o 
  -2   3  18        5.93       14.88     15.22 o 
  -1   3  18      761.18      695.97     51.47 o 
   0   3  18      584.99      542.65     38.83 o 
   1   3  18      877.01      848.81     70.22 o 
   2   3  18        1.77       16.60     20.58 o 
   3   3  18        5.73      -10.51     22.95 o 
   4   3  18      322.24      305.23     42.24 o 
   5   3  18       46.51       58.53     34.41 o 
 -10   4  18        0.15       27.99     44.44 o 
  -9   4  18      186.41      238.84     95.17 o 
  -8   4  18       27.87       29.75     31.23 o 
  -7   4  18      218.46      245.44     57.73 o 
  -6   4  18        0.56        0.25     20.20 o 
  -5   4  18      141.52      149.99     24.85 o 
  -4   4  18      363.01      444.21     39.81 o 
  -3   4  18       40.03       43.66     16.25 o 
  -2   4  18      238.39      207.54     23.93 o 
  -1   4  18      391.82      411.95     44.87 o 
   0   4  18       48.00       70.53     18.36 o 
   1   4  18       98.94       79.32     22.94 o 
   2   4  18       10.29        6.83     20.70 o 
   3   4  18       60.32        9.02     22.28 o 
   4   4  18      174.21      113.84     29.80 o 
   5   4  18       39.05       43.78     46.01 o 
 -10   5  18       11.00        3.65     40.14 o 
  -9   5  18       37.94       32.21     33.11 o 
  -8   5  18       84.90      121.17     44.21 o 
  -7   5  18      520.86      471.39     79.89 o 
  -6   5  18      212.35      183.64     49.91 o 
  -5   5  18        4.84      -27.32     18.22 o 
  -4   5  18      100.03       54.31     34.11 o 
  -3   5  18      404.07      392.77     39.64 o 
  -2   5  18      399.30      437.46     40.64 o 
  -1   5  18       15.79       36.67     18.11 o 
   0   5  18      125.48       93.27     23.64 o 
   1   5  18      153.88      164.33     27.35 o 
   2   5  18      152.82      153.22     37.76 o 
   3   5  18        9.39       13.27     27.86 o 
   4   5  18       12.17       38.50     37.13 o 
  -9   6  18       10.08       -6.87     53.37 o 
  -8   6  18       21.39       33.88     49.73 o 
  -7   6  18       50.89        8.69     29.25 o 
  -6   6  18       12.07       29.83     25.58 o 
  -5   6  18       18.19      -28.14     20.36 o 
  -4   6  18       25.12      -14.41     25.55 o 
  -3   6  18       71.50       73.34     22.88 o 
  -2   6  18       15.17       -9.82     19.98 o 
  -1   6  18       36.58       58.63     22.67 o 
   0   6  18        1.08       -4.90     23.14 o 
   1   6  18        2.56      -11.83     20.93 o 
   2   6  18        6.87       14.84     29.61 o 
   3   6  18        5.85        9.15     33.48 o 
   4   6  18       13.73        5.11     35.49 o 
  -8   7  18       32.12        1.74     41.08 o 
  -7   7  18       97.79       73.31     36.07 o 
  -6   7  18      197.31      188.80     34.55 o 
  -5   7  18        0.09       -8.88     24.17 o 
  -4   7  18       58.91       65.25     27.44 o 
  -3   7  18      100.84       96.88     27.37 o 
  -2   7  18       46.94       54.17     24.64 o 
  -1   7  18        9.25       12.89     26.15 o 
   0   7  18       76.49       13.39     28.30 o 
   1   7  18       51.10        9.97     34.53 o 
   2   7  18        6.14       40.81     54.14 o 
   3   7  18        9.38       32.63     35.38 o 
  -6   8  18       57.52       65.48     70.97 o 
  -5   8  18       77.46       76.15     33.00 o 
  -4   8  18        8.88      -13.40     26.89 o 
  -3   8  18       36.33        2.15     27.44 o 
  -2   8  18      293.71      317.51     40.00 o 
  -1   8  18       43.30       53.73     91.20 o 
   0   8  18        0.31        8.82     71.54 o 
   1   8  18       13.96       36.25     44.68 o 
  -3   9  18       61.76       37.14     51.31 o 
  -2   9  18       94.88       55.24     49.89 o 
 -10   1  19       10.31       -5.01     37.40 o 
  -9   1  19      255.74      226.18     37.10 o 
  -8   1  19      773.51      880.87    143.93 o 
  -7   1  19      333.69      331.31     34.63 o 
  -6   1  19      110.88      123.38     26.03 o 
  -5   1  19      194.37      180.71     30.63 o 
  -4   1  19      398.49      383.04     37.99 o 
  -3   1  19      757.34      827.86     58.82 o 
  -2   1  19      332.26      377.39     35.53 o 
  -1   1  19      118.94      155.86     24.42 o 
   0   1  19      703.03      747.54     70.88 o 
   1   1  19      234.81      257.53     38.77 o 
   2   1  19      121.03      166.44     32.02 o 
   3   1  19       59.36       20.80     48.87 o 
   4   1  19       29.71       -3.01     36.21 o 
   5   1  19       10.87       23.85     84.77 o 
 -10   2  19       53.47      -36.54     56.77 o 
  -9   2  19       34.25       81.84     39.39 o 
  -8   2  19      980.45     1150.73    157.73 o 
  -7   2  19      259.05      260.20     36.34 o 
  -6   2  19       66.24      130.72     25.01 o 
  -5   2  19        1.06       -9.72     17.54 o 
  -4   2  19       76.44      112.48     21.92 o 
  -3   2  19      174.42      157.52     26.91 o 
  -2   2  19      114.29      109.50     22.25 o 
  -1   2  19      891.55      954.77     65.59 o 
   0   2  19        3.14       43.79     20.12 o 
   1   2  19       81.63       86.00     28.77 o 
   2   2  19      305.01      228.25     80.44 o 
   3   2  19       23.71       11.66     29.75 o 
   4   2  19       10.84       26.99     39.37 o 
   5   2  19        1.59       30.49     41.28 o 
 -10   3  19        4.05       57.78     45.09 o 
  -9   3  19        2.74       -1.48     40.33 o 
  -8   3  19      149.87      194.77     43.12 o 
  -7   3  19     1113.92     1082.28    133.32 o 
  -6   3  19        3.25      -23.28     22.34 o 
  -5   3  19      403.41      363.01     41.72 o 
  -4   3  19      793.16      890.39     56.18 o 
  -3   3  19      791.20      853.68     54.29 o 
  -2   3  19      719.55      700.79     47.30 o 
  -1   3  19      259.64      264.36     39.27 o 
   0   3  19       22.10       30.14     16.49 o 
   1   3  19       93.52       68.17     33.38 o 
   2   3  19        2.26      -19.37     23.85 o 
   3   3  19       43.45       18.32     31.25 o 
   4   3  19        1.35       43.21     41.47 o 
   5   3  19       21.45      137.17     48.07 o 
 -10   4  19        2.78       24.13     34.54 o 
  -9   4  19       24.67       31.79     52.66 o 
  -8   4  19       21.56      -11.57     21.70 o 
  -7   4  19      133.22      147.22     27.95 o 
  -6   4  19      751.31      596.22     50.42 o 
  -5   4  19      149.20      158.83     25.77 o 
  -4   4  19       55.82       85.08     21.97 o 
  -3   4  19      835.99      880.43     93.05 o 
  -2   4  19      200.08      206.50     24.65 o 
  -1   4  19      105.61       80.27     19.17 o 
   0   4  19       53.36       52.80     18.74 o 
   1   4  19       19.41        1.10     19.58 o 
   2   4  19       38.83        5.51     23.97 o 
   3   4  19       81.16       39.91     24.10 o 
   4   4  19      141.23      134.62     36.64 o 
  -9   5  19        8.88       -5.18     38.80 o 
  -8   5  19      109.83       98.98     35.08 o 
  -7   5  19       33.15        1.35     22.67 o 
  -6   5  19      120.23      100.69     24.99 o 
  -5   5  19        0.58       15.94     26.49 o 
  -4   5  19        5.17       11.05     26.18 o 
  -3   5  19      201.92      165.52     27.12 o 
  -2   5  19      359.73      363.68     68.22 o 
  -1   5  19        9.45       15.93     22.28 o 
   0   5  19       29.58       15.43     19.48 o 
   1   5  19       33.06       25.04     21.29 o 
   2   5  19       90.12      104.59     40.32 o 
   3   5  19        1.94       47.62     25.56 o 
   4   5  19        0.14       79.92     38.19 o 
  -9   6  19       11.16      -17.60     51.51 o 
  -8   6  19        4.39       62.29     35.00 o 
  -7   6  19       44.81       27.27     31.02 o 
  -6   6  19      106.90       86.73     27.37 o 
  -5   6  19      121.58       87.66     26.20 o 
  -4   6  19        6.59       18.14     22.94 o 
  -3   6  19       34.84       57.66     22.71 o 
  -2   6  19      301.44      251.52     31.90 o 
  -1   6  19       86.26       74.02     28.74 o 
   0   6  19       65.29       86.60     30.93 o 
   1   6  19        2.49      -18.77     22.02 o 
   2   6  19       32.98       72.71     34.45 o 
   3   6  19       14.97       40.48     34.82 o 
  -7   7  19        7.43       -9.41     42.15 o 
  -6   7  19       60.99       41.75     28.87 o 
  -5   7  19       25.21       11.49     31.41 o 
  -4   7  19        3.90       12.52     25.30 o 
  -3   7  19       10.12       71.26     37.50 o 
  -2   7  19       63.79       44.55     26.15 o 
  -1   7  19        6.26        5.44     26.74 o 
   0   7  19       17.01      -37.18     26.94 o 
   1   7  19       10.45        3.27     40.06 o 
   2   7  19        0.23      -25.50     37.22 o 
  -6   8  19        1.96      -29.49     34.86 o 
  -5   8  19       53.58       45.81     38.99 o 
  -4   8  19        5.89       -5.85     37.80 o 
  -3   8  19       10.81       12.62     28.92 o 
  -2   8  19       11.16      -11.57     64.55 o 
  -1   8  19       39.15      -39.47     67.18 o 
   0   8  19        7.73       36.95     43.10 o 
 -10   0  20      247.97      201.40     61.14 o 
  -9   0  20       14.29       55.04     49.26 o 
  -8   0  20       91.92       57.71     51.51 o 
  -7   0  20      454.76      452.27     58.71 o 
  -6   0  20      188.50      287.85     46.05 o 
  -5   0  20      154.45      172.95     37.60 o 
  -4   0  20      712.20      780.43     81.06 o 
  -3   0  20     1221.98     1459.73    134.61 o 
  -2   0  20      662.07      728.58     77.05 o 
  -1   0  20      455.73      674.40     74.09 o 
   0   0  20        9.58       33.30     28.87 o 
   1   0  20      434.48      477.13     61.35 o 
   2   0  20       36.22       95.43     48.17 o 
   3   0  20      444.73      352.32     76.42 o 
   4   0  20       27.18       -2.70     54.59 o 
   5   0  20        8.05        6.04     62.04 o 
 -10   1  20       25.32       29.93     59.08 o 
  -9   1  20       63.57       63.53     36.50 o 
  -8   1  20       24.49       44.25     32.34 o 
  -7   1  20        2.11        4.20     23.83 o 
  -6   1  20      137.90      183.50     31.04 o 
  -5   1  20      196.61      229.43     28.82 o 
  -4   1  20       49.44       31.73     19.49 o 
  -3   1  20       16.44       10.24     19.34 o 
  -2   1  20       21.15       11.85     21.62 o 
  -1   1  20       39.11       35.46     20.10 o 
   0   1  20       13.76       40.97     20.04 o 
   1   1  20        4.39       20.53     21.48 o 
   2   1  20       18.07       41.83     64.68 o 
   3   1  20       43.48       -7.35     76.55 o 
   4   1  20       18.57        3.47     38.76 o 
   5   1  20        1.07      -30.12     41.37 o 
 -11   2  20       31.38       71.54     71.67 o 
 -10   2  20      180.68      167.50    120.99 o 
  -9   2  20      171.98      138.53     74.34 o 
  -8   2  20       23.07      -18.56     26.37 o 
  -7   2  20       24.15       15.43     33.81 o 
  -6   2  20      519.27      558.96     46.55 o 
  -5   2  20      194.83      205.59     27.35 o 
  -4   2  20      134.77      123.79     27.68 o 
  -3   2  20      402.71      476.51     42.05 o 
  -2   2  20     1956.25     2093.99    127.07 o 
  -1   2  20      507.49      605.42     48.23 o 
   0   2  20       89.52       34.97     20.95 o 
   1   2  20      321.46      337.41     53.68 o 
   2   2  20      208.17      192.86     43.00 o 
   3   2  20       35.22      -14.37     36.08 o 
   4   2  20        2.86      -51.87     35.95 o 
   5   2  20        0.53       -0.13     58.83 o 
 -10   3  20      184.78      221.63     56.69 o 
  -9   3  20       80.84      108.60     43.96 o 
  -8   3  20      308.77      289.92     95.76 o 
  -7   3  20        4.53       12.99     25.32 o 
  -6   3  20        2.55      -30.92     20.61 o 
  -5   3  20      404.10      405.86     47.80 o 
  -4   3  20      500.39      545.28     58.03 o 
  -3   3  20      566.03      546.31     44.81 o 
  -2   3  20       96.02       65.54     29.62 o 
  -1   3  20       14.59       -8.93     19.52 o 
   0   3  20      117.08      100.08     23.69 o 
   1   3  20       12.35       32.69     27.47 o 
   2   3  20       29.13       44.55     29.90 o 
   3   3  20       28.13       77.72     34.06 o 
   4   3  20       38.28       26.26     40.99 o 
 -10   4  20       21.58      -42.55    102.82 o 
  -9   4  20        4.85       -7.37     43.70 o 
  -8   4  20        9.89      -40.60     27.07 o 
  -7   4  20      130.15       93.47     30.58 o 
  -6   4  20      316.09      239.40     43.74 o 
  -5   4  20      141.66      117.66     23.82 o 
  -4   4  20        2.50       34.76     20.52 o 
  -3   4  20      462.20      445.06     40.87 o 
  -2   4  20       10.64       -4.04     16.16 o 
  -1   4  20       95.69      167.81     26.26 o 
   0   4  20        0.04      -27.47     18.31 o 
   1   4  20        1.15       -8.19     25.60 o 
   2   4  20        8.74      -23.53     32.55 o 
   3   4  20        2.58       15.08     31.70 o 
   4   4  20        1.87       16.88     42.25 o 
  -9   5  20      117.33       65.54     58.94 o 
  -8   5  20       46.38       46.92     31.45 o 
  -7   5  20       15.94      -10.82     22.40 o 
  -6   5  20      153.95      105.61     26.38 o 
  -5   5  20      228.45      225.82     39.66 o 
  -4   5  20      139.15      155.42     31.09 o 
  -3   5  20       37.66       62.13     22.17 o 
  -2   5  20       31.80       -2.01     19.94 o 
  -1   5  20      123.99      126.73     29.28 o 
   0   5  20       30.47       18.35     27.72 o 
   1   5  20       35.49       13.79     33.09 o 
   2   5  20       17.82      -24.17     22.84 o 
   3   5  20       27.39       37.84     27.78 o 
  -8   6  20        8.13       -0.91     31.14 o 
  -7   6  20        0.01      -30.27     23.88 o 
  -6   6  20       82.40       68.33     26.59 o 
  -5   6  20       72.08       74.97     26.33 o 
  -4   6  20       60.69       29.64     23.67 o 
  -3   6  20        5.78       17.04     28.90 o 
  -2   6  20        4.62       23.76     21.73 o 
  -1   6  20       95.82      126.69     33.02 o 
   0   6  20        3.81      -12.65     25.80 o 
   1   6  20        8.79       12.89     23.77 o 
   2   6  20        1.12        0.47     32.35 o 
  -7   7  20       14.62      -15.02     33.86 o 
  -6   7  20       27.11       62.86     30.17 o 
  -5   7  20       40.92       81.33     30.16 o 
  -4   7  20      127.18      136.60     49.04 o 
  -3   7  20        8.97       -0.67     25.22 o 
  -2   7  20        4.62       44.64     38.39 o 
  -1   7  20        1.04       23.55     29.35 o 
   0   7  20       15.50      -40.81     27.21 o 
   1   7  20       32.17       31.65     41.45 o 
  -5   8  20        7.57       -1.24     29.84 o 
  -4   8  20       61.44       75.53     32.34 o 
  -3   8  20       10.04       14.24     29.31 o 
  -2   8  20        0.05      -39.19     30.16 o 
  -1   8  20       12.08        6.60     42.31 o 
 -10   1  21       93.60      154.13     70.13 o 
  -9   1  21      248.24      230.76     46.93 o 
  -8   1  21       83.47        8.99     33.48 o 
  -7   1  21       81.13       90.31     44.65 o 
  -6   1  21      818.61      774.11     78.06 o 
  -5   1  21      449.83      485.81     42.84 o 
  -4   1  21      458.86      461.57     41.28 o 
  -3   1  21      140.96      139.97     25.77 o 
  -2   1  21      384.71      454.91     40.97 o 
  -1   1  21      981.72      987.09     69.38 o 
   0   1  21      113.10      160.06     27.00 o 
   1   1  21        8.67       29.75     22.74 o 
   2   1  21      281.55      279.62     41.29 o 
   3   1  21      162.26      109.22     44.00 o 
   4   1  21       28.49      -34.71     37.06 o 
 -10   2  21        8.16      -41.43     43.23 o 
  -9   2  21       23.08        4.34     29.84 o 
  -8   2  21       46.25       46.39     29.27 o 
  -7   2  21       15.34      -10.99     26.15 o 
  -6   2  21        0.46      -27.99     19.43 o 
  -5   2  21       47.06       75.60     22.73 o 
  -4   2  21       89.14       21.11     22.69 o 
  -3   2  21        2.40       41.65     22.65 o 
  -2   2  21        0.82       22.07     21.39 o 
  -1   2  21        3.50       -6.31     18.45 o 
   0   2  21       20.88       -0.99     21.29 o 
   1   2  21       36.70       53.04     28.15 o 
   2   2  21        3.49       24.29     45.96 o 
   3   2  21       44.90       -9.83     53.43 o 
   4   2  21        2.03       43.17     42.40 o 
 -10   3  21       70.15      237.53    160.94 o 
  -9   3  21       15.80        2.33     43.54 o 
  -8   3  21        7.33      -36.84     42.08 o 
  -7   3  21        9.53        4.30     26.31 o 
  -6   3  21        8.58        5.38     22.82 o 
  -5   3  21       54.11       81.73     36.35 o 
  -4   3  21      259.93      303.80     33.58 o 
  -3   3  21      171.79      186.60     30.71 o 
  -2   3  21      120.94      125.39     25.60 o 
  -1   3  21       66.64       63.05     22.69 o 
   0   3  21      160.88      168.54     32.12 o 
   1   3  21       59.18       76.80     31.25 o 
   2   3  21       70.65       32.11     31.34 o 
   3   3  21       69.50       40.97     39.43 o 
   4   3  21       39.10       -8.60     43.61 o 
 -10   4  21        1.78      -36.35     62.68 o 
  -9   4  21      115.81      149.62    137.95 o 
  -8   4  21       29.98        8.85     30.70 o 
  -7   4  21      163.50      130.77     50.98 o 
  -6   4  21       49.28       22.37     26.19 o 
  -5   4  21      142.13      107.83     30.32 o 
  -4   4  21      256.32      332.52     42.90 o 
  -3   4  21      569.70      581.81     71.79 o 
  -2   4  21       35.68       34.88     22.27 o 
  -1   4  21        1.95        9.68     28.40 o 
   0   4  21       47.81       18.27     26.21 o 
   1   4  21       40.47       15.96     54.06 o 
   2   4  21        1.26       15.22     31.11 o 
   3   4  21        2.98      -26.09     31.60 o 
  -9   5  21        5.54        0.22     46.49 o 
  -8   5  21       64.28       93.82     49.23 o 
  -7   5  21       49.46       44.29     35.69 o 
  -6   5  21        3.33        1.78     26.27 o 
  -5   5  21       48.73       37.00     25.45 o 
  -4   5  21       65.36       50.44     33.72 o 
  -3   5  21        5.89       -9.54     23.11 o 
  -2   5  21        6.78      -16.66     22.10 o 
  -1   5  21       16.01       11.93     29.63 o 
   0   5  21       49.10       51.57     52.63 o 
   1   5  21       37.54       -7.32     37.60 o 
   2   5  21       24.31       14.00     30.82 o 
   3   5  21        0.45       37.37     53.44 o 
  -8   6  21      144.50      113.71     38.84 o 
  -7   6  21        9.84       31.78     27.77 o 
  -6   6  21        0.11       21.44     28.35 o 
  -5   6  21       29.89       67.81     27.36 o 
  -4   6  21      188.37      205.64     32.91 o 
  -3   6  21       68.48       96.68     27.45 o 
  -2   6  21       50.24       78.10     25.47 o 
  -1   6  21        6.67      -16.52     23.93 o 
   0   6  21      101.82      109.84     32.59 o 
   1   6  21       25.80       43.22     29.30 o 
   2   6  21        3.45       26.60     33.69 o 
  -7   7  21        2.49      -67.05     44.70 o 
  -6   7  21        8.82       30.88     38.75 o 
  -5   7  21       33.53       63.01     31.57 o 
  -4   7  21       20.82       25.65     27.39 o 
  -3   7  21       33.70       30.82     26.79 o 
  -2   7  21        2.25       -4.25     28.89 o 
  -1   7  21        1.37      -18.88     27.48 o 
   0   7  21       11.12       33.77     32.27 o 
   1   7  21       30.04       47.65     57.03 o 
  -4   8  21       71.72       -6.38     31.00 o 
  -3   8  21       17.84       48.10     31.47 o 
  -2   8  21       22.44       77.67     38.07 o 
 -10   0  22      137.87       62.68     52.79 o 
  -9   0  22       69.16       27.67     37.38 o 
  -8   0  22      296.46      320.47     76.04 o 
  -7   0  22        3.10       13.39     32.55 o 
  -6   0  22      234.53      247.20     70.39 o 
  -5   0  22      764.06      828.58     86.75 o 
  -4   0  22      131.42      135.21     38.60 o 
  -3   0  22      280.37      317.26     66.66 o 
  -2   0  22      760.54      654.64     73.74 o 
  -1   0  22       52.11       55.05     85.67 o 
   0   0  22      149.06      172.97     40.91 o 
   1   0  22      146.93      176.27    131.46 o 
   2   0  22       11.27       55.36     52.92 o 
   3   0  22       21.98       96.20     60.50 o 
   4   0  22       37.38       49.71     62.30 o 
 -10   1  22        6.50       70.66     42.71 o 
  -9   1  22        9.17      -23.64     31.91 o 
  -8   1  22        6.54       57.53     29.35 o 
  -7   1  22       18.50       23.71     30.73 o 
  -6   1  22        0.68        0.78     20.84 o 
  -5   1  22        8.15      -10.82     21.36 o 
  -4   1  22       47.84       58.14     22.46 o 
  -3   1  22       21.64       17.86     22.39 o 
  -2   1  22      134.90      130.94     25.70 o 
  -1   1  22      377.85      438.16     51.54 o 
   0   1  22        0.58       38.52     22.47 o 
   1   1  22       44.94       42.82     35.07 o 
   2   1  22       67.47      116.51     42.28 o 
   3   1  22        0.65       20.82     96.91 o 
   4   1  22        0.01       31.45     56.84 o 
 -10   2  22       31.93       -0.44     46.59 o 
  -9   2  22      185.23      121.16     60.13 o 
  -8   2  22      202.49      269.85     41.37 o 
  -7   2  22       38.79       36.29     27.99 o 
  -6   2  22        9.09       -5.42     21.74 o 
  -5   2  22      301.38      313.08     71.37 o 
  -4   2  22      310.08      369.56     37.88 o 
  -3   2  22       55.08       24.37     22.62 o 
  -2   2  22      113.20      147.96     27.71 o 
  -1   2  22      407.87      369.65     37.24 o 
   0   2  22      119.88      131.00     27.80 o 
   1   2  22       50.42       40.16     28.00 o 
   2   2  22        0.19        2.57     30.96 o 
   3   2  22        9.48       75.00     45.44 o 
   4   2  22       35.88      136.15     63.45 o 
 -10   3  22        0.31      -19.22     47.37 o 
  -9   3  22       55.99       17.25     31.22 o 
  -8   3  22       10.14       -3.56     29.68 o 
  -7   3  22      479.67      333.05     57.16 o 
  -6   3  22       39.74       -5.66     23.43 o 
  -5   3  22        1.31        1.18     24.00 o 
  -4   3  22      185.44      162.28     35.47 o 
  -3   3  22      223.06      236.73     31.57 o 
  -2   3  22      318.24      450.96     42.09 o 
  -1   3  22       48.65       28.52     22.73 o 
   0   3  22       10.40       39.14     27.99 o 
   1   3  22       68.64       67.66     30.96 o 
   2   3  22       47.52       37.10     30.62 o 
   3   3  22        0.48      -41.31     47.65 o 
  -9   4  22       85.93       53.37    120.16 o 
  -8   4  22        2.03       61.08     33.43 o 
  -7   4  22       17.90       20.34     39.77 o 
  -6   4  22        2.45       -5.64     26.47 o 
  -5   4  22      130.91      200.33     49.66 o 
  -4   4  22        6.68       -7.03     28.83 o 
  -3   4  22       80.54       72.49     26.53 o 
  -2   4  22       22.93       -4.55     25.30 o 
  -1   4  22       25.62       48.61     23.53 o 
   0   4  22       54.34       55.86     29.39 o 
   1   4  22        5.27      -28.18     33.34 o 
   2   4  22       32.82       12.89     34.32 o 
   3   4  22        9.27      -20.69     33.57 o 
  -9   5  22        0.01        6.68     63.45 o 
  -8   5  22      153.91      150.51     43.04 o 
  -7   5  22      104.10       36.41     30.16 o 
  -6   5  22       94.44      112.52     80.17 o 
  -5   5  22       15.62       22.93     28.09 o 
  -4   5  22       64.49       14.75     24.52 o 
  -3   5  22       15.21       29.14     26.17 o 
  -2   5  22       79.79      161.36     34.70 o 
  -1   5  22        1.87       36.25     32.39 o 
   0   5  22      164.46      206.53     39.51 o 
   1   5  22      167.05      106.81     49.15 o 
   2   5  22       22.00       54.65     35.06 o 
  -7   6  22      120.43       84.77     41.99 o 
  -6   6  22        1.83        4.58     30.46 o 
  -5   6  22        3.45       -0.96     36.95 o 
  -4   6  22      111.93      126.88     33.57 o 
  -3   6  22       33.70        9.42     28.31 o 
  -2   6  22       39.57       -0.68     26.55 o 
  -1   6  22        1.35      -47.28     33.23 o 
   0   6  22       15.86       44.78     38.64 o 
   1   6  22       48.99       46.83     43.86 o 
  -6   7  22       43.38       45.78     32.32 o 
  -5   7  22       11.00       12.06     30.64 o 
  -4   7  22        2.46       44.97     28.26 o 
  -3   7  22       92.18       94.31     30.90 o 
  -2   7  22       52.78       55.47     60.01 o 
  -1   7  22        3.07        6.38     32.54 o 
   0   7  22        0.79       20.02     39.33 o 
 -10   1  23        1.15       15.52     38.23 o 
  -9   1  23       20.74        6.42     30.72 o 
  -8   1  23      404.97      309.61     49.51 o 
  -7   1  23      315.16      432.03     85.60 o 
  -6   1  23       23.59       92.25     25.20 o 
  -5   1  23       84.41      101.17     25.93 o 
  -4   1  23      272.83      290.42     39.03 o 
  -3   1  23      198.20      238.97     32.86 o 
  -2   1  23      200.27      169.76     30.13 o 
  -1   1  23       96.23       70.82     25.96 o 
   0   1  23      149.47      105.88     26.61 o 
   1   1  23       75.36       90.11     31.98 o 
   2   1  23        7.16       30.37     39.68 o 
   3   1  23        2.20       52.63     47.54 o 
 -10   2  23        2.92       35.58     71.67 o 
  -9   2  23       26.46       53.87     33.44 o 
  -8   2  23        6.36      -22.09     39.24 o 
  -7   2  23       81.03       43.14     41.17 o 
  -6   2  23      267.08      320.64     41.06 o 
  -5   2  23       67.29       55.91     25.50 o 
  -4   2  23       50.47       68.72     24.38 o 
  -3   2  23      235.18      248.48     38.58 o 
  -2   2  23        7.59       24.10     23.66 o 
  -1   2  23       38.57       91.27     25.76 o 
   0   2  23       17.14       31.88     24.33 o 
   1   2  23        0.12       14.75     31.48 o 
   2   2  23        4.43        9.16     34.21 o 
   3   2  23        0.24       49.60     43.49 o 
 -10   3  23        8.10       -7.84     45.81 o 
  -9   3  23       11.92       22.47     33.50 o 
  -8   3  23      141.76      108.43     62.16 o 
  -7   3  23       89.77      107.80     51.60 o 
  -6   3  23      142.23       78.02     65.22 o 
  -5   3  23        1.47        9.55     24.81 o 
  -4   3  23       15.46       31.18     29.24 o 
  -3   3  23      259.74      296.86     59.18 o 
  -2   3  23      116.12      139.07     28.47 o 
  -1   3  23       10.78       -6.09     23.48 o 
   0   3  23       62.51       41.56     27.38 o 
   1   3  23       78.48       25.83     31.88 o 
   2   3  23        8.01      -13.98     32.72 o 
   3   3  23        0.82       39.49     45.12 o 
  -9   4  23        8.41        2.33     45.16 o 
  -8   4  23      325.93      246.57     57.21 o 
  -7   4  23      109.22       72.17     54.64 o 
  -6   4  23      168.53      134.88     33.48 o 
  -5   4  23       37.31        8.20     46.11 o 
  -4   4  23        1.34       17.80     25.07 o 
  -3   4  23       36.74       54.31     32.39 o 
  -2   4  23      213.06      277.67     35.08 o 
  -1   4  23      135.75      144.58     29.09 o 
   0   4  23       13.00       27.30     30.25 o 
   1   4  23        0.34        5.62     31.16 o 
   2   4  23       35.26       37.68     57.75 o 
  -8   5  23       10.50        2.26     34.87 o 
  -7   5  23      146.48      133.08     36.06 o 
  -6   5  23       50.20       20.50     28.51 o 
  -5   5  23        2.02       47.14     29.70 o 
  -4   5  23       84.40        8.25     27.17 o 
  -3   5  23       61.73       35.44     27.70 o 
  -2   5  23       38.73       86.85     60.37 o 
  -1   5  23        7.94       20.11     36.56 o 
   0   5  23       39.05       33.31     31.65 o 
   1   5  23       10.45       14.50     40.99 o 
   2   5  23        1.26       -2.68     47.35 o 
  -7   6  23       25.83       -0.21     33.46 o 
  -6   6  23      112.46       69.48     33.94 o 
  -5   6  23       73.64       28.76     32.19 o 
  -4   6  23        0.77       26.62     30.90 o 
  -3   6  23       14.53       17.40     36.14 o 
  -2   6  23       42.47       -5.17     33.99 o 
  -1   6  23       58.54      113.68     42.37 o 
   0   6  23        2.53        0.61     59.60 o 
  -5   7  23       30.87       19.02     35.02 o 
  -4   7  23        2.13        0.28     31.96 o 
  -3   7  23       10.44       23.71     37.19 o 
  -2   7  23       14.42        2.91     39.83 o 
  -1   7  23       28.35      125.75     60.63 o 
 -10   0  24      192.69       66.66     57.03 o 
  -9   0  24        0.46        2.01     37.45 o 
  -8   0  24       26.40      -43.37     35.98 o 
  -7   0  24       14.25      -14.18     33.12 o 
  -6   0  24      349.08      355.40    102.63 o 
  -5   0  24      115.86       71.89     38.90 o 
  -4   0  24       77.92       85.23     38.05 o 
  -3   0  24      184.43      201.13     77.26 o 
  -1   0  24      168.65      208.44     44.85 o 
   0   0  24       86.29      101.98     41.49 o 
   1   0  24      294.90      258.17     75.27 o 
   2   0  24      157.48       65.76     54.72 o 
   3   0  24       25.00      -43.54     60.37 o 
 -10   1  24       34.06        1.69     34.08 o 
  -9   1  24       19.78       39.72     33.21 o 
  -8   1  24        1.18      -33.11     29.57 o 
  -7   1  24        4.52       15.27     26.10 o 
  -6   1  24      116.03      125.60     33.37 o 
  -5   1  24        0.43      -23.98     22.76 o 
  -4   1  24       29.39       33.11     25.67 o 
  -3   1  24      604.32      628.65     53.15 o 
  -2   1  24       59.86       58.63     25.30 o 
  -1   1  24        1.05       -6.78     22.88 o 
   0   1  24        2.05      -10.34     24.59 o 
   1   1  24       34.15      -32.35     30.87 o 
   2   1  24       27.62       -8.07     53.24 o 
   3   1  24        1.21       98.90     62.17 o 
 -10   2  24       60.49       94.15     73.21 o 
  -9   2  24        0.65        5.53     64.54 o 
  -8   2  24        1.36       28.98     37.56 o 
  -7   2  24      288.95      228.64    121.83 o 
  -6   2  24      140.57      127.88     34.57 o 
  -5   2  24       90.56      135.10     28.90 o 
  -4   2  24       17.46        8.16     23.22 o 
  -3   2  24      202.19      235.08     33.94 o 
  -2   2  24       40.77       31.07     23.91 o 
  -1   2  24      103.85      118.02     28.23 o 
   0   2  24       14.21       24.65     29.69 o 
   1   2  24       11.00        2.34     31.75 o 
   2   2  24        8.96       47.30     41.07 o 
  -9   3  24       67.18       57.68     37.02 o 
  -8   3  24       13.97       40.84     32.53 o 
  -7   3  24        0.85        1.01     36.63 o 
  -6   3  24       86.00       75.01     31.54 o 
  -5   3  24       61.17       38.39     40.65 o 
  -4   3  24       39.61       51.22     26.46 o 
  -3   3  24       13.96      -18.00     21.51 o 
  -2   3  24        1.97      -14.44     23.35 o 
  -1   3  24       34.96       23.18     26.21 o 
   0   3  24       14.80      -13.05     28.96 o 
   1   3  24        0.40       32.50     35.88 o 
   2   3  24        0.50       -8.63     32.74 o 
  -9   4  24      226.06      -48.94     58.70 o 
  -8   4  24       70.71       -3.80     33.13 o 
  -7   4  24        0.45       33.38     31.36 o 
  -6   4  24      183.47      124.06     48.62 o 
  -5   4  24      123.30       73.23     29.84 o 
  -4   4  24       33.98       21.64     32.56 o 
  -3   4  24        5.99      -20.43     32.60 o 
  -2   4  24       74.98       79.97     27.87 o 
  -1   4  24      132.96       98.48     77.48 o 
   0   4  24        3.84      -14.72     30.78 o 
   1   4  24        7.05        8.37     33.22 o 
   2   4  24        5.99       22.55     36.16 o 
  -8   5  24      260.25      114.52     47.52 o 
  -7   5  24        3.05       43.41     35.85 o 
  -6   5  24       52.60       93.79     34.88 o 
  -5   5  24      180.69      172.46     37.04 o 
  -4   5  24      256.53      182.71     50.73 o 
  -3   5  24       11.96      -24.15     25.92 o 
  -2   5  24        5.49       17.62     40.77 o 
  -1   5  24        2.05       23.47     78.29 o 
   0   5  24       26.25      -30.13     29.80 o 
   1   5  24       16.72       16.18     33.91 o 
  -7   6  24       28.04      -52.66     57.16 o 
  -6   6  24       82.64       15.99     32.14 o 
  -5   6  24        1.44       21.88     65.96 o 
  -4   6  24      111.53       69.49     40.21 o 
  -3   6  24        0.07      -27.60     28.98 o 
  -2   6  24       19.68       41.58     78.29 o 
  -1   6  24        1.38      -52.53     35.02 o 
   0   6  24       18.05       34.84     40.74 o 
  -4   7  24       18.68       42.89     35.35 o 
  -3   7  24       42.26       35.96     48.23 o 
 -10   1  25       83.74       84.78     39.54 o 
  -9   1  25      173.26      186.74     72.05 o 
  -8   1  25       33.80       39.07     35.42 o 
  -7   1  25        4.41       24.69     26.33 o 
  -6   1  25       70.47       19.14     25.26 o 
  -5   1  25      198.10      210.78     33.62 o 
  -4   1  25      348.02      431.97     56.82 o 
  -3   1  25       36.74       75.98     28.27 o 
  -2   1  25       12.34       29.44     38.17 o 
  -1   1  25      280.76      215.76     33.69 o 
   0   1  25      158.10      158.35     36.00 o 
   1   1  25        8.18       57.02     37.99 o 
   2   1  25       38.52       10.11     46.95 o 
  -9   2  25       25.43        0.10     34.60 o 
  -8   2  25        5.52      -12.49     32.26 o 
  -7   2  25        3.79        1.78     46.01 o 
  -6   2  25        9.61       -3.57     30.39 o 
  -5   2  25       57.19       45.26     26.86 o 
  -4   2  25       30.13       61.03     27.94 o 
  -3   2  25      118.33      108.61     36.82 o 
  -2   2  25       51.40       25.48     27.13 o 
  -1   2  25       24.96       26.80     26.27 o 
   0   2  25       44.95       14.18     35.08 o 
   1   2  25        7.11       -9.25     33.44 o 
   2   2  25       18.76       15.34     43.36 o 
  -9   3  25       78.96       58.82     39.63 o 
  -8   3  25       72.54       91.85     36.26 o 
  -7   3  25        0.47      -13.67     32.37 o 
  -6   3  25       24.68      -13.54     55.23 o 
  -5   3  25      111.28       87.37     40.92 o 
  -4   3  25      127.05      141.04     63.15 o 
  -3   3  25        0.33       22.43     25.11 o 
  -2   3  25       10.91       24.03     26.26 o 
  -1   3  25       15.55      -10.80     25.48 o 
   0   3  25       56.33       56.26     39.57 o 
   1   3  25        4.42       75.12     37.92 o 
   2   3  25        9.48       37.25     61.65 o 
  -8   4  25       61.84        0.25     44.35 o 
  -7   4  25        4.25        8.04     33.08 o 
  -6   4  25        6.82      -11.23     30.52 o 
  -5   4  25       38.09       30.45     31.17 o 
  -4   4  25      104.58      116.58     40.92 o 
  -3   4  25      129.48      183.06     38.35 o 
  -2   4  25       34.55       59.61     28.21 o 
  -1   4  25        1.02       12.59     31.42 o 
   0   4  25       38.85      -27.92     30.22 o 
   1   4  25        2.38      -10.30     33.79 o 
  -7   5  25        0.53       53.15     36.02 o 
  -6   5  25       19.67      -38.59     29.91 o 
  -5   5  25       13.29       -9.23     32.30 o 
  -4   5  25       16.88       40.26     31.13 o 
  -3   5  25        3.10      -69.86     80.73 o 
  -2   5  25        1.91       49.52     34.06 o 
  -1   5  25        0.59       74.07     42.46 o 
   0   5  25       41.90      100.70     38.75 o 
  -6   6  25       31.72       -6.63     41.02 o 
  -5   6  25       19.87       26.26     34.03 o 
  -4   6  25       99.16       83.47     37.59 o 
  -3   6  25       88.30       59.49     34.17 o 
  -2   6  25       20.45       72.86     65.31 o 
  -9   0  26       75.58      108.28     64.09 o 
  -8   0  26       96.94       99.01     46.25 o 
  -7   0  26       19.51       91.24     43.65 o 
  -6   0  26        0.24      -15.30     36.60 o 
  -5   0  26       37.43       30.46     39.83 o 
  -4   0  26       14.42      -33.59     36.19 o 
  -3   0  26       10.68       -0.84     39.54 o 
  -2   0  26       86.25      113.75     44.53 o 
  -1   0  26      143.72       93.86     59.21 o 
   0   0  26        4.99      -25.38     39.78 o 
   1   0  26       16.74       47.01     64.48 o 
  -9   1  26        0.50       29.55     37.67 o 
  -8   1  26       21.53       -4.67     36.41 o 
  -7   1  26       63.52       49.51     28.65 o 
  -6   1  26       24.80       15.51     26.70 o 
  -5   1  26       22.58       -3.19     27.08 o 
  -4   1  26       51.50       29.61     28.28 o 
  -3   1  26        0.49       -1.92     26.22 o 
  -2   1  26      365.34      296.71     38.27 o 
  -1   1  26       35.28       14.40     28.86 o 
   0   1  26        1.13      -19.18     32.87 o 
   1   1  26        0.25       25.42     42.42 o 
  -9   2  26       32.80       84.43     39.34 o 
  -8   2  26       68.10       50.64     35.16 o 
  -7   2  26       61.85       73.31     45.75 o 
  -6   2  26       13.13       14.48     31.36 o 
  -5   2  26      111.88      123.07     30.31 o 
  -4   2  26       52.01       31.97     27.33 o 
  -3   2  26      130.85      194.78     34.06 o 
  -2   2  26        3.88      -32.98     24.95 o 
  -1   2  26        1.61      -44.23     29.48 o 
   0   2  26        9.53       10.53     33.83 o 
   1   2  26       18.22       28.29     36.01 o 
  -8   3  26        1.64       -7.68     42.27 o 
  -7   3  26       81.95       92.95     42.99 o 
  -6   3  26       51.66       82.13     37.48 o 
  -5   3  26        8.07      -27.44     30.91 o 
  -4   3  26       18.93       -3.54     29.74 o 
  -3   3  26       42.33       47.64     27.90 o 
  -2   3  26       21.03       10.49     26.30 o 
  -1   3  26        1.16       -3.83     30.74 o 
   0   3  26        0.05       20.94     47.50 o 
   1   3  26       26.41      -50.83     33.89 o 
  -8   4  26       49.54      -10.77     66.66 o 
  -7   4  26       54.27       53.22     64.41 o 
  -6   4  26        0.21       16.47     39.87 o 
  -5   4  26        2.48      -30.82     48.94 o 
  -4   4  26      112.05       37.91     32.51 o 
  -3   4  26       23.11       -0.96     29.62 o 
  -2   4  26       18.94        3.52     31.26 o 
  -1   4  26        7.18      -27.71     32.95 o 
   0   4  26       28.89       45.70     44.35 o 
  -7   5  26       64.51       21.58     61.65 o 
  -6   5  26        3.80       -8.75     35.12 o 
  -5   5  26       17.72       -4.46     34.32 o 
  -4   5  26       10.70      -37.09     38.02 o 
  -3   5  26       75.45       46.23     34.46 o 
  -2   5  26       43.96       87.07     52.02 o 
  -1   5  26        1.09      -11.45     39.02 o 
  -4   6  26       18.14       69.23     68.46 o 
  -9   1  27        0.16       11.30     36.78 o 
  -8   1  27      139.55       46.78     38.53 o 
  -7   1  27       91.67       57.58     32.43 o 
  -6   1  27       39.70       16.22     28.47 o 
  -5   1  27       17.71        6.50     28.59 o 
  -4   1  27       53.30       38.05     43.51 o 
  -3   1  27       47.85       28.17     33.03 o 
  -2   1  27       93.92       40.61     29.59 o 
  -1   1  27       16.43       19.91     29.70 o 
   0   1  27       58.89       40.20     36.54 o 
  -8   2  27        0.61       -5.18     36.03 o 
  -7   2  27       15.23       83.26     37.15 o 
  -6   2  27       50.82       58.72     34.38 o 
  -5   2  27       16.58        7.50     29.26 o 
  -4   2  27       10.66      -10.66     27.60 o 
  -3   2  27       40.46       57.25     28.26 o 
  -2   2  27        8.65       -8.65     48.02 o 
  -1   2  27        0.29       -0.33     28.24 o 
   0   2  27       19.30       14.15     36.23 o 
   1   2  27        2.60       69.87     66.41 o 
  -8   3  27       48.38        5.87     44.44 o 
  -7   3  27       42.46       57.34     63.80 o 
  -6   3  27      105.09      119.42     46.07 o 
  -5   3  27        1.64      -20.33     37.94 o 
  -4   3  27       16.95        1.46     31.66 o 
  -3   3  27       30.13       37.90     29.01 o 
  -2   3  27       78.92       14.11     33.78 o 
  -1   3  27        4.73       80.88     37.21 o 
   0   3  27        7.18       26.56     36.05 o 
  -7   4  27       12.78      -26.94     43.22 o 
  -6   4  27       98.69       52.51     43.41 o 
  -5   4  27       26.07       34.00     35.24 o 
  -4   4  27        0.30       49.81     35.28 o 
  -3   4  27        1.08      -11.01     31.88 o 
  -2   4  27       36.92       -0.05     33.03 o 
  -1   4  27       28.11      -12.58     34.35 o 
  -6   5  27       14.02       -0.20     75.33 o 
  -5   5  27       38.27       16.50     43.03 o 
  -4   5  27        2.90      -12.59     40.01 o 
  -3   5  27        8.92        9.13     34.22 o 
  -2   5  27        8.65      -67.69     53.95 o 
  -8   0  28        0.61      -60.35     40.23 o 
  -7   0  28      264.79      219.61     53.95 o 
  -6   0  28       54.92        1.79     40.27 o 
  -5   0  28      100.47      133.79     73.86 o 
  -4   0  28        9.52      -52.23     40.19 o 
  -3   0  28       11.65      -48.84     39.46 o 
  -2   0  28        3.71       61.90     46.54 o 
  -1   0  28       14.96        2.80     68.72 o 
   0   0  28       14.48       29.03     66.92 o 
  -8   1  28       19.32       30.46     36.28 o 
  -7   1  28       19.63        0.62     33.50 o 
  -6   1  28       90.09       13.15     30.03 o 
  -5   1  28        9.66       -6.11     32.87 o 
  -4   1  28        0.89        8.50     41.97 o 
  -3   1  28      267.62      172.00     34.98 o 
  -2   1  28        4.13      -17.44     29.40 o 
  -1   1  28        6.62      -15.03     29.23 o 
   0   1  28        0.21      -44.42     72.38 o 
  -8   2  28        1.61      -37.24     59.00 o 
  -7   2  28       12.35      -17.39     34.55 o 
  -6   2  28      123.91       56.92     40.84 o 
  -5   2  28       57.25       68.85     31.56 o 
  -4   2  28        8.58      -11.14     29.85 o 
  -3   2  28       55.12       20.03     30.15 o 
  -2   2  28      235.97      186.71     36.65 o 
  -1   2  28       36.31      -28.52     33.93 o 
   0   2  28        0.07      -35.20     45.06 o 
  -7   3  28        2.88      -20.77     36.65 o 
  -6   3  28        0.78       20.69     44.45 o 
  -5   3  28       34.56       56.64     35.65 o 
  -4   3  28       42.97       14.67     34.68 o 
  -3   3  28       18.41       -2.68     29.12 o 
  -2   3  28        5.43       26.16     40.31 o 
  -1   3  28        3.88       70.25     48.02 o 
  -6   4  28       32.70      101.78     79.96 o 
  -5   4  28        2.84      -17.95     34.27 o 
  -4   4  28       47.98       52.71     44.64 o 
  -3   4  28        1.49      -31.25     32.38 o 
  -2   4  28       16.91       51.12     42.92 o 
  -7   1  29       26.33       32.76     37.81 o 
  -6   1  29        3.70       15.94     33.07 o 
  -5   1  29       56.16       69.46     34.63 o 
  -4   1  29      139.44      102.90     61.59 o 
  -3   1  29       46.43        7.13     31.84 o 
  -2   1  29        0.90       -3.62     31.26 o 
  -1   1  29       10.91       37.63     37.50 o 
  -7   2  29        3.42       10.47     38.73 o 
  -6   2  29        2.09      -36.39     36.15 o 
  -5   2  29       21.27       13.61     32.60 o 
  -4   2  29       34.42       24.05     32.33 o 
  -3   2  29      180.51      256.71     40.66 o 
  -2   2  29        2.86      -22.72     30.96 o 
  -1   2  29        2.79       42.16     48.82 o 
  -6   3  29        1.96       -3.34     35.59 o 
  -5   3  29       76.22       69.93     35.55 o 
  -4   3  29       10.46       -3.81     35.94 o 
  -3   3  29        1.83       13.51     31.89 o 
  -2   3  29        6.45       -5.80     35.93 o 
  -7   0  30       47.73      107.25     73.21 o 
  -6   0  30        1.70      -25.13     47.44 o 
  -5   0  30       14.26        8.97     47.95 o 
  -4   0  30       70.30        6.70     44.20 o 
  -3   0  30       69.61      169.54     80.60 o 
  -2   0  30       25.48      150.41     68.46 o 
  -6   1  30        3.21      -45.56     30.37 o 
  -5   1  30        1.35      -19.76     33.26 o 
  -4   1  30        6.01       17.25     32.92 o 
  -3   1  30        1.22      -45.55     30.37 o 
  -2   1  30        0.87       17.57     43.60 o 
  -5   2  30        0.26      -26.78     38.19 o 
  -4   2  30       17.55       25.96     32.40 o 
  -3   2  30        8.61       15.01     35.83 o 
                                                 
